# Supplementary material for: Lactobacillus paragasseri LG‐1 Alleviates Urticaria‐Like Symptoms in Mice via Modulation of Gut Microbiota, Hypoxanthine and Uric Acid
Source: Microb Biotechnol. 2026 Feb 17;19(2):e70316. doi: 10.1111/1751-7915.70316 (PMC12914086; doi:10.1111/1751-7915.70316)
Supplement: Supplementary file 1 — Data S1: mbt270316‐sup‐0001‐Supinfo.zip. [file MBT2-19-e70316-s001.zip]

Archive with 2 entries (2 files):
- mbt270316-sup-0001-Supinfo.docx
- mbt270316-sup-0003-TableS3.txt
