# Supplementary material for: Lactobacillus paragasseri LG‐1 Alleviates Urticaria‐Like Symptoms in Mice via Modulation of Gut Microbiota, Hypoxanthine and Uric Acid
Source: Microb Biotechnol. 2026 Feb 17;19(2):e70316. doi: 10.1111/1751-7915.70316 (PMC12914086; doi:10.1111/1751-7915.70316)
Supplement: Supplementary file 1 — Data S1: mbt270316‐sup‐0001‐Supinfo.zip. [file MBT2-19-e70316-s001.zip › mbt270316-sup-0003-TableS3.txt]

LG-1_g_00010	K01486	ade; adenine deaminase [EC:3.5.4.2]	map00230 Purine metabolism|map01100 Metabolic pathways|map01232 Nucleotide metabolism	map00230 Purine metabolism|map01100 Metabolic pathways|map01232 Nucleotide metabolism	Nucleotide metabolism	3.5.4.2 adenine deaminase; adenase; adenine aminase; ADase	R01244 adenine aminohydrolase; Adenine + H2O <=> Hypoxanthine + Ammonia
LG-1_g_00015	K02055	ABC.SP.S; putative spermidine/putrescine transport system substrate-binding protein	map02024 Quorum sensing	map02024 Quorum sensing	Cellular community - prokaryotes|Protein families: signaling and cellular processes	-	-
LG-1_g_00020	K02052	ABC.SP.A; putative spermidine/putrescine transport system ATP-binding protein	map02024 Quorum sensing	map02024 Quorum sensing	Cellular community - prokaryotes|Protein families: signaling and cellular processes	-	-
LG-1_g_00025	K02053	ABC.SP.P; putative spermidine/putrescine transport system permease protein	map02024 Quorum sensing	map02024 Quorum sensing	Cellular community - prokaryotes|Protein families: signaling and cellular processes	-	-
LG-1_g_00030	K02054	ABC.SP.P1; putative spermidine/putrescine transport system permease protein	map02024 Quorum sensing	map02024 Quorum sensing	Cellular community - prokaryotes|Protein families: signaling and cellular processes	-	-
LG-1_g_00045	K08161	mdtG, pmrA; MFS transporter, DHA1 family, multidrug resistance protein	-	-	Protein families: signaling and cellular processes	-	-
LG-1_g_00070	K01613	psd, PISD; phosphatidylserine decarboxylase [EC:4.1.1.65]	map00564 Glycerophospholipid metabolism|map01100 Metabolic pathways|map01110 Biosynthesis of secondary metabolites	map00564 Glycerophospholipid metabolism|map01100 Metabolic pathways|map01110 Biosynthesis of secondary metabolites	Lipid metabolism	4.1.1.65 phosphatidylserine decarboxylase; PS decarboxylase; phosphatidyl-L-serine carboxy-lyase	R02055 phsophatidyl-L-serine carboxy-lyase; Phosphatidylserine <=> Phosphatidylethanolamine + CO2
LG-1_g_00075	K03758	arcD, lysl, lysP; arginine:ornithine antiporter / lysine permease	-	-	Protein families: signaling and cellular processes	-	-
LG-1_g_00080	K01613	psd, PISD; phosphatidylserine decarboxylase [EC:4.1.1.65]	map00564 Glycerophospholipid metabolism|map01100 Metabolic pathways|map01110 Biosynthesis of secondary metabolites	map00564 Glycerophospholipid metabolism|map01100 Metabolic pathways|map01110 Biosynthesis of secondary metabolites	Lipid metabolism	4.1.1.65 phosphatidylserine decarboxylase; PS decarboxylase; phosphatidyl-L-serine carboxy-lyase	R02055 phsophatidyl-L-serine carboxy-lyase; Phosphatidylserine <=> Phosphatidylethanolamine + CO2
LG-1_g_00085	K12308	bgaB, lacA; beta-galactosidase [EC:3.2.1.23]	map00052 Galactose metabolism	map00052 Galactose metabolism	Carbohydrate metabolism	3.2.1.23 beta-galactosidase; lactase (ambiguous); beta-lactosidase; maxilact; hydrolact; beta-D-lactosidase; S 2107; lactozym; trilactase; beta-D-galactanase; oryzatym; sumiklat	R01105 galactan galactohydrolase; Galactan + H2O <=> D-Galactose + Galactan
LG-1_g_00095	K02795	manY; mannose PTS system EIIC component	map00051 Fructose and mannose metabolism|map00520 Amino sugar and nucleotide sugar metabolism|map01100 Metabolic pathways|map02060 Phosphotransferase system (PTS)	map00051 Fructose and mannose metabolism|map00520 Amino sugar and nucleotide sugar metabolism|map01100 Metabolic pathways|map02060 Phosphotransferase system (PTS)	Carbohydrate metabolism|Membrane transport|Protein families: signaling and cellular processes	-	R02630 protein-N(pi)-phosphohistidine:D-mannose 6-phosphotransferase; Protein N(pi)-phospho-L-histidine + D-Mannose <=> Protein histidine + D-Mannose 6-phosphate
LG-1_g_00100	K02796	manZ; mannose PTS system EIID component	map00051 Fructose and mannose metabolism|map00520 Amino sugar and nucleotide sugar metabolism|map01100 Metabolic pathways|map02060 Phosphotransferase system (PTS)	map00051 Fructose and mannose metabolism|map00520 Amino sugar and nucleotide sugar metabolism|map01100 Metabolic pathways|map02060 Phosphotransferase system (PTS)	Carbohydrate metabolism|Membrane transport|Protein families: signaling and cellular processes	-	R02630 protein-N(pi)-phosphohistidine:D-mannose 6-phosphotransferase; Protein N(pi)-phospho-L-histidine + D-Mannose <=> Protein histidine + D-Mannose 6-phosphate
LG-1_g_00105	K02793	manXa; mannose PTS system EIIA component [EC:2.7.1.191]	map00051 Fructose and mannose metabolism|map00520 Amino sugar and nucleotide sugar metabolism|map01100 Metabolic pathways|map02060 Phosphotransferase system (PTS)	map00051 Fructose and mannose metabolism|map00520 Amino sugar and nucleotide sugar metabolism|map01100 Metabolic pathways|map02060 Phosphotransferase system (PTS)	Carbohydrate metabolism|Membrane transport|Protein families: signaling and cellular processes	2.7.1.191 protein-Npi-phosphohistidine---D-mannose phosphotransferase; manXYZ (gene names); mannose PTS permease; EIIMan; Enzyme IIMan	R02630 protein-N(pi)-phosphohistidine:D-mannose 6-phosphotransferase; Protein N(pi)-phospho-L-histidine + D-Mannose <=> Protein histidine + D-Mannose 6-phosphate
LG-1_g_00110	K01182	IMA, malL; oligo-1,6-glucosidase [EC:3.2.1.10]	map00052 Galactose metabolism|map00500 Starch and sucrose metabolism|map01100 Metabolic pathways	map00052 Galactose metabolism|map00500 Starch and sucrose metabolism|map01100 Metabolic pathways	Carbohydrate metabolism	3.2.1.10 oligo-1,6-glucosidase; limit dextrinase (erroneous); isomaltase; sucrase-isomaltase; exo-oligo-1,6-glucosidase; dextrin 6alpha-glucanohydrolase; alpha-limit dextrinase; dextrin 6-glucanohydrolase; oligosaccharide alpha-1,6-glucohydrolase; alpha-methylglucosidase	R00801 sucrose glucohydrolase; Sucrose + H2O <=> D-Fructose + D-Glucose|R01718 isomaltose 6-alpha-D-glucanohydrolase; Isomaltose + H2O <=> alpha-D-Glucose + D-Glucose|R01791 dextrin 6-alpha-D-glucanohydrolase; Dextrin + H2O <=> D-Glucose + Dextrin|R06199 Starch(n+1) + H2O <=> alpha-D-Glucose + Starch(n)
LG-1_g_00120	K01811	xylS, yicI; alpha-D-xyloside xylohydrolase [EC:3.2.1.177]	-	-	Unclassified: metabolism	3.2.1.177 alpha-D-xyloside xylohydrolase; alpha-xylosidase	-
LG-1_g_00125	K03305	TC.POT; proton-dependent oligopeptide transporter, POT family	-	-	Unclassified: signaling and cellular processes	-	-
LG-1_g_00145	K18891	patA, rscA, lmrC, satA; ATP-binding cassette, subfamily B, multidrug efflux pump	map02010 ABC transporters	map02010 ABC transporters	Membrane transport|Protein families: signaling and cellular processes	-	-
LG-1_g_00150	K18892	patB, rscB, lmrC, satB; ATP-binding cassette, subfamily B, multidrug efflux pump	map02010 ABC transporters	map02010 ABC transporters	Membrane transport|Protein families: signaling and cellular processes	-	-
LG-1_g_00155	K10039	peb1A, glnH; aspartate/glutamate/glutamine transport system substrate-binding protein	map02010 ABC transporters	map02010 ABC transporters	Membrane transport|Protein families: signaling and cellular processes	-	-
LG-1_g_00160	K10041	peb1C, glnQ; aspartate/glutamate/glutamine transport system ATP-binding protein [EC:7.4.2.1]	map02010 ABC transporters	map02010 ABC transporters	Membrane transport|Protein families: signaling and cellular processes	7.4.2.1 ABC-type polar-amino-acid transporter; histidine permease; polar-amino-acid-transporting ATPase	-
LG-1_g_00165	K10039	peb1A, glnH; aspartate/glutamate/glutamine transport system substrate-binding protein	map02010 ABC transporters	map02010 ABC transporters	Membrane transport|Protein families: signaling and cellular processes	-	-
LG-1_g_00170	K10040	peb1B, glnP, glnM; aspartate/glutamate/glutamine transport system permease protein	map02010 ABC transporters	map02010 ABC transporters	Membrane transport|Protein families: signaling and cellular processes	-	-
LG-1_g_00175	K10040	peb1B, glnP, glnM; aspartate/glutamate/glutamine transport system permease protein	map02010 ABC transporters	map02010 ABC transporters	Membrane transport|Protein families: signaling and cellular processes	-	-
LG-1_g_00185	K01226	treC; trehalose-6-phosphate hydrolase [EC:3.2.1.93]	map00500 Starch and sucrose metabolism|map01100 Metabolic pathways	map00500 Starch and sucrose metabolism|map01100 Metabolic pathways	Carbohydrate metabolism	3.2.1.93 alpha,alpha-phosphotrehalase; phosphotrehalase	R00837 alpha,alpha-trehalose-6-phosphate phosphoglucohydrolase; H2O + alpha,alpha'-Trehalose 6-phosphate <=> D-Glucose + D-Glucose 6-phosphate|R06113 H2O + Trehalose 6-phosphate <=> D-Glucose + D-Glucose 6-phosphate
LG-1_g_00190	K03486	treR2, treR; GntR family transcriptional regulator, trehalose operon transcriptional repressor	-	-	Protein families: genetic information processing	-	-
LG-1_g_00195	K02757	bglF, bglP; beta-glucoside PTS system EIICBA component [EC:2.7.1.-]	map02060 Phosphotransferase system (PTS)	map02060 Phosphotransferase system (PTS)	Membrane transport|Protein families: signaling and cellular processes	-	-
LG-1_g_00205	K00876	udk, UCK; uridine kinase [EC:2.7.1.48]	map00240 Pyrimidine metabolism|map00983 Drug metabolism - other enzymes|map01100 Metabolic pathways|map01232 Nucleotide metabolism	map00240 Pyrimidine metabolism|map00983 Drug metabolism - other enzymes|map01100 Metabolic pathways|map01232 Nucleotide metabolism	Nucleotide metabolism|Xenobiotics biodegradation and metabolism	2.7.1.48 uridine/cytidine kinase; UCK (gene name); URK1 (gene name); pyrimidine ribonucleoside kinase; uridine-cytidine kinase; uridine kinase (phosphorylating); uridine phosphokinase; ATP:uridine 5'-phosphotransferase; uridine kinase	R00513 ATP:cytidine 5'-phosphotransferase; ATP + Cytidine <=> ADP + CMP|R00517 GTP:cytidine 5'-phosphotransferase; GTP + Cytidine <=> GDP + CMP|R00964 ATP:uridine 5'-phosphotransferase; ATP + Uridine <=> ADP + UMP|R00968 GTP:uridine 5'-phosphotransferase; GTP + Uridine <=> GDP + UMP|R08232 ATP:5-fluorouridine 5'-phosphotransferase; 5-Fluorouridine + ATP <=> 5-Fluorouridine monophosphate + ADP
LG-1_g_00210	K19576	norA; MFS transporter, DHA1 family, quinolone resistance protein	-	-	Protein families: signaling and cellular processes	-	-
LG-1_g_00220	K07706	agrC, blpH, fsrC; two-component system, LytTR family, sensor histidine kinase AgrC [EC:2.7.13.3]	map02020 Two-component system|map02024 Quorum sensing	map02020 Two-component system|map02024 Quorum sensing	Signal transduction|Cellular community - prokaryotes|Protein families: metabolism|Protein families: signaling and cellular processes	2.7.13.3 histidine kinase; EnvZ; histidine kinase (ambiguous); histidine protein kinase (ambiguous); protein histidine kinase (ambiguous); protein kinase (histidine) (ambiguous); HK1; HP165; Sln1p	-
LG-1_g_00225	K07707	agrA, blpR, fsrA; two-component system, LytTR family, response regulator AgrA	map02020 Two-component system|map02024 Quorum sensing	map02020 Two-component system|map02024 Quorum sensing	Signal transduction|Cellular community - prokaryotes|Protein families: signaling and cellular processes	-	-
LG-1_g_00230	K20344	blpA, lagD; ATP-binding cassette, subfamily C, bacteriocin exporter	map02010 ABC transporters|map02024 Quorum sensing	map02010 ABC transporters|map02024 Quorum sensing	Membrane transport|Cellular community - prokaryotes|Protein families: metabolism|Protein families: signaling and cellular processes	-	-
LG-1_g_00235	K20345	blpB; membrane fusion protein, peptide pheromone/bacteriocin exporter	map02024 Quorum sensing	map02024 Quorum sensing	Cellular community - prokaryotes|Protein families: signaling and cellular processes	-	-
LG-1_g_00290	K17077	artQ; arginine/lysine/histidine transport system permease protein	map02010 ABC transporters	map02010 ABC transporters	Membrane transport|Protein families: signaling and cellular processes	-	-
LG-1_g_00290	K23059	artP, artI; arginine/lysine/histidine transporter system substrate-binding protein	map02010 ABC transporters	map02010 ABC transporters	Membrane transport|Protein families: signaling and cellular processes	-	-
LG-1_g_00295	K23060	artR, artM; arginine/lysine/histidine transport system ATP-binding protein [EC:7.4.2.1]	map02010 ABC transporters	map02010 ABC transporters	Membrane transport|Protein families: signaling and cellular processes	7.4.2.1 ABC-type polar-amino-acid transporter; histidine permease; polar-amino-acid-transporting ATPase	-
LG-1_g_00305	K02040	pstS; phosphate transport system substrate-binding protein	map02010 ABC transporters|map02020 Two-component system|map05152 Tuberculosis	map02010 ABC transporters|map02020 Two-component system|map05152 Tuberculosis	Membrane transport|Signal transduction|Infectious disease: bacterial|Protein families: signaling and cellular processes	-	-
LG-1_g_00310	K02037	pstC; phosphate transport system permease protein	map02010 ABC transporters	map02010 ABC transporters	Membrane transport|Protein families: signaling and cellular processes	-	-
LG-1_g_00315	K02038	pstA; phosphate transport system permease protein	map02010 ABC transporters	map02010 ABC transporters	Membrane transport|Protein families: signaling and cellular processes	-	-
LG-1_g_00320	K02036	pstB; phosphate transport system ATP-binding protein [EC:7.3.2.1]	map02010 ABC transporters	map02010 ABC transporters	Membrane transport|Protein families: signaling and cellular processes	7.3.2.1 ABC-type phosphate transporter; phosphate ABC transporter; phosphate-transporting ATPase (ambiguous)	-
LG-1_g_00325	K02036	pstB; phosphate transport system ATP-binding protein [EC:7.3.2.1]	map02010 ABC transporters	map02010 ABC transporters	Membrane transport|Protein families: signaling and cellular processes	7.3.2.1 ABC-type phosphate transporter; phosphate ABC transporter; phosphate-transporting ATPase (ambiguous)	-
LG-1_g_00330	K02039	phoU; phosphate transport system protein	-	-	Unclassified: signaling and cellular processes	-	-
LG-1_g_00340	K04047	dps; starvation-inducible DNA-binding protein	-	-	Protein families: genetic information processing	-	-
LG-1_g_00345	K01625	eda; 2-dehydro-3-deoxyphosphogluconate aldolase / (4S)-4-hydroxy-2-oxoglutarate aldolase [EC:4.1.2.14 4.1.3.42]	map00030 Pentose phosphate pathway|map00630 Glyoxylate and dicarboxylate metabolism|map01100 Metabolic pathways|map01120 Microbial metabolism in diverse environments|map01200 Carbon metabolism	map00030 Pentose phosphate pathway|map00630 Glyoxylate and dicarboxylate metabolism|map01100 Metabolic pathways|map01120 Microbial metabolism in diverse environments|map01200 Carbon metabolism	Carbohydrate metabolism	4.1.2.14 2-dehydro-3-deoxy-phosphogluconate aldolase; phospho-2-keto-3-deoxygluconate aldolase; KDPG aldolase; phospho-2-keto-3-deoxygluconic aldolase; 2-keto-3-deoxy-6-phosphogluconic aldolase; 2-keto-3-deoxy-6-phosphogluconate aldolase; 6-phospho-2-keto-3-deoxygluconate aldolase; ODPG aldolase; 2-oxo-3-deoxy-6-phosphogluconate aldolase; 2-keto-3-deoxygluconate-6-P-aldolase; 2-keto-3-deoxyglucon…	R00470 4-hydroxy-2-oxoglutarate glyoxylate-lyase (pyruvate-forming); 4-Hydroxy-2-oxoglutarate <=> Pyruvate + Glyoxylate|R05605 2-dehydro-3-deoxy-6-phospho-D-gluconate D-glyceraldehyde-3-phosphate-lyase (pyruvate-forming); 2-Dehydro-3-deoxy-6-phospho-D-gluconate <=> D-Glyceraldehyde 3-phosphate + Pyruvate
LG-1_g_00355	K00065	kduD; 2-dehydro-3-deoxy-D-gluconate 5-dehydrogenase [EC:1.1.1.127]	map00040 Pentose and glucuronate interconversions|map01100 Metabolic pathways	map00040 Pentose and glucuronate interconversions|map01100 Metabolic pathways	Carbohydrate metabolism	1.1.1.127 2-dehydro-3-deoxy-D-gluconate 5-dehydrogenase; 2-keto-3-deoxygluconate 5-dehydrogenase; 2-keto-3-deoxy-D-gluconate dehydrogenase (ambiguous); 2-keto-3-deoxygluconate (nicotinamide adenine dinucleotide (phosphate)) dehydrogenase; 2-keto-3-deoxy-D-gluconate (3-deoxy-D-glycero-2,5-hexodiulosonic acid) dehydrogenase (ambiguous)	R01542 2-dehydro-3-deoxy-D-gluconate:NAD+ 5-oxidoreductase; 2-Dehydro-3-deoxy-D-gluconate + NAD+ <=> (4S)-4,6-Dihydroxy-2,5-dioxohexanoate + NADH + H+
LG-1_g_00360	K01815	kduI; 4-deoxy-L-threo-5-hexosulose-uronate ketol-isomerase [EC:5.3.1.17]	map00040 Pentose and glucuronate interconversions|map01100 Metabolic pathways	map00040 Pentose and glucuronate interconversions|map01100 Metabolic pathways	Carbohydrate metabolism	5.3.1.17 5-dehydro-4-deoxy-D-glucuronate isomerase; 4-deoxy-L-threo-5-hexulose uronate isomerase; 4-deoxy-L-threo-5-hexosulose-uronate ketol-isomerase; kduI (gene name)	R04383 5-dehydro-4-deoxy-D-glucuronate ketol-isomerase; 5-Dehydro-4-deoxy-D-glucuronate <=> (4S)-4,6-Dihydroxy-2,5-dioxohexanoate
LG-1_g_00370	K02745	agaV; N-acetylgalactosamine PTS system EIIB component [EC:2.7.1.-]	map00052 Galactose metabolism|map01100 Metabolic pathways|map02060 Phosphotransferase system (PTS)	map00052 Galactose metabolism|map01100 Metabolic pathways|map02060 Phosphotransferase system (PTS)	Carbohydrate metabolism|Membrane transport|Protein families: signaling and cellular processes	-	R08366 protein-N(pi)-phosphohistidine:N-acetyl-D-galactosamine 6-phosphotransferase; N-Acetyl-D-galactosamine + Protein N(pi)-phospho-L-histidine <=> N-Acetyl-D-galactosamine 6-phosphate + Protein histidine
LG-1_g_00375	K02746	agaW; N-acetylgalactosamine PTS system EIIC component	map00052 Galactose metabolism|map01100 Metabolic pathways|map02060 Phosphotransferase system (PTS)	map00052 Galactose metabolism|map01100 Metabolic pathways|map02060 Phosphotransferase system (PTS)	Carbohydrate metabolism|Membrane transport|Protein families: signaling and cellular processes	-	R08366 protein-N(pi)-phosphohistidine:N-acetyl-D-galactosamine 6-phosphotransferase; N-Acetyl-D-galactosamine + Protein N(pi)-phospho-L-histidine <=> N-Acetyl-D-galactosamine 6-phosphate + Protein histidine
LG-1_g_00380	K02747	agaE; N-acetylgalactosamine PTS system EIID component	map00052 Galactose metabolism|map01100 Metabolic pathways|map02060 Phosphotransferase system (PTS)	map00052 Galactose metabolism|map01100 Metabolic pathways|map02060 Phosphotransferase system (PTS)	Carbohydrate metabolism|Membrane transport|Protein families: signaling and cellular processes	-	R08366 protein-N(pi)-phosphohistidine:N-acetyl-D-galactosamine 6-phosphotransferase; N-Acetyl-D-galactosamine + Protein N(pi)-phospho-L-histidine <=> N-Acetyl-D-galactosamine 6-phosphate + Protein histidine
LG-1_g_00405	K21602	yiaJ; IclR family transcriptional regulator, carbohydrate utilization repressor	-	-	Protein families: genetic information processing	-	-
LG-1_g_00415	K00852	rbsK, RBKS; ribokinase [EC:2.7.1.15]	map00030 Pentose phosphate pathway|map01100 Metabolic pathways	map00030 Pentose phosphate pathway|map01100 Metabolic pathways	Carbohydrate metabolism	2.7.1.15 ribokinase; deoxyribokinase; ribokinase (phosphorylating); D-ribokinase	R01051 ATP:D-ribose 5-phosphotransferase; ATP + D-Ribose <=> ADP + D-Ribose 5-phosphate|R02750 ATP:2-deoxy-D-ribose 5-phosphotransferase; 2-Deoxy-D-ribose 5-phosphate + ADP <=> Deoxyribose + ATP
LG-1_g_00420	K01807	rpiA; ribose 5-phosphate isomerase A [EC:5.3.1.6]	map00030 Pentose phosphate pathway|map00710 Carbon fixation in photosynthetic organisms|map01100 Metabolic pathways|map01110 Biosynthesis of secondary metabolites|map01120 Microbial metabolism in diverse environments|map01200 Carbon metabolism|map01230 Biosynthesis of amino acids	map00030 Pentose phosphate pathway|map00710 Carbon fixation in photosynthetic organisms|map01100 Metabolic pathways|map01110 Biosynthesis of secondary metabolites|map01120 Microbial metabolism in diverse environments|map01200 Carbon metabolism|map01230 Biosynthesis of amino acids	Carbohydrate metabolism|Energy metabolism	5.3.1.6 ribose-5-phosphate isomerase; phosphopentosisomerase; phosphoriboisomerase; ribose phosphate isomerase; 5-phosphoribose isomerase; D-ribose 5-phosphate isomerase; D-ribose-5-phosphate ketol-isomerase	R01056 D-ribose-5-phosphate aldose-ketose-isomerase; D-Ribose 5-phosphate <=> D-Ribulose 5-phosphate
LG-1_g_00440	K22103	glcR; DeoR family transcriptional regulator, carbon catabolite repression regulator	-	-	Protein families: genetic information processing	-	-
LG-1_g_00445	K01621	xfp, xpk; xylulose-5-phosphate/fructose-6-phosphate phosphoketolase [EC:4.1.2.9 4.1.2.22]	map00030 Pentose phosphate pathway|map01120 Microbial metabolism in diverse environments	map00030 Pentose phosphate pathway|map01120 Microbial metabolism in diverse environments	Carbohydrate metabolism	4.1.2.9 phosphoketolase; D-xylulose-5-phosphate D-glyceraldehyde-3-phosphate-lyase (phosphate-acetylating)|4.1.2.22 fructose-6-phosphate phosphoketolase; D-fructose-6-phosphate D-erythrose-4-phosphate-lyase (phosphate-acetylating)	R00761 D-fructose-6-phosphate D-erythrose-4-phosphate-lyase (adding phosphate; acetyl-phosphate-forming); D-Fructose 6-phosphate + Orthophosphate <=> Acetyl phosphate + D-Erythrose 4-phosphate + H2O|R01621 D-xylulose 5-phosphate D-glyceraldehyde-3-phosphate-lyase (adding phosphate; acetyl-phosphate-forming); D-Xylulose 5-phosphate + Orthophosphate <=> Acetyl phosphate + D-Glyceraldehyde 3-phospha…
LG-1_g_00460	K03699	tlyC; magnesium and cobalt exporter, CNNM family	-	-	Protein families: signaling and cellular processes	-	-
LG-1_g_00465	K00760	hprT, hpt, HPRT1; hypoxanthine phosphoribosyltransferase [EC:2.4.2.8]	map00230 Purine metabolism|map00983 Drug metabolism - other enzymes|map01100 Metabolic pathways|map01110 Biosynthesis of secondary metabolites|map01232 Nucleotide metabolism	map00230 Purine metabolism|map00983 Drug metabolism - other enzymes|map01100 Metabolic pathways|map01110 Biosynthesis of secondary metabolites|map01232 Nucleotide metabolism	Nucleotide metabolism|Xenobiotics biodegradation and metabolism	2.4.2.8 hypoxanthine phosphoribosyltransferase; IMP pyrophosphorylase; transphosphoribosidase; hypoxanthine---guanine phosphoribosyltransferase; guanine phosphoribosyltransferase; GPRT; HPRT; guanosine 5'-phosphate pyrophosphorylase; IMP-GMP pyrophosphorylase; HGPRTase; 6-hydroxypurine phosphoribosyltransferase; 6-mercaptopurine phosphoribosyltransferase; GMP pyrophosphorylase; guanine-hypoxanthi…	R01132 IMP:diphosphate phospho-D-ribosyltransferase; IMP + Diphosphate <=> Hypoxanthine + 5-Phospho-alpha-D-ribose 1-diphosphate|R01229 GMP:diphosphate 5-phospho-alpha-D-ribosyltransferase; GMP + Diphosphate <=> Guanine + 5-Phospho-alpha-D-ribose 1-diphosphate|R02142 XMP:pyrophosphate phosphoribosyltransferase; Xanthosine 5'-phosphate + Diphosphate <=> Xanthine + 5-Phospho-alpha-D-ribose 1-diphos…
LG-1_g_00470	K03294	TC.APA; basic amino acid/polyamine antiporter, APA family	-	-	Unclassified: signaling and cellular processes	-	-
LG-1_g_00485	K02761	celB, chbC; cellobiose PTS system EIIC component	map00500 Starch and sucrose metabolism|map02060 Phosphotransferase system (PTS)	map00500 Starch and sucrose metabolism|map02060 Phosphotransferase system (PTS)	Carbohydrate metabolism|Membrane transport|Protein families: signaling and cellular processes	-	R11170 protein-Npi-phospho-L-histidine:N,N'-diacetylchitobiose 6'-O-phosphotransferase; Protein N(pi)-phospho-L-histidine + Chitobiose <=> Protein histidine + N,N'-Diacetylchitobiose 6'-phosphate|R11172 protein-Npi-phospho-L-histidine:cellobiose 6'-O-phosphotransferase; Protein N(pi)-phospho-L-histidine + Cellobiose <=> Protein histidine + 6-Phospho-beta-D-glucosyl-(1,4)-D-glucose
LG-1_g_00495	K01791	wecB; UDP-N-acetylglucosamine 2-epimerase (non-hydrolysing) [EC:5.1.3.14]	map00520 Amino sugar and nucleotide sugar metabolism|map00541 O-Antigen nucleotide sugar biosynthesis|map01100 Metabolic pathways|map01250 Biosynthesis of nucleotide sugars|map02020 Two-component system|map05111 Biofilm formation - Vibrio cholerae	map00520 Amino sugar and nucleotide sugar metabolism|map00541 O-Antigen nucleotide sugar biosynthesis|map01100 Metabolic pathways|map01250 Biosynthesis of nucleotide sugars|map02020 Two-component system|map05111 Biofilm formation - Vibrio cholerae	Carbohydrate metabolism|Glycan biosynthesis and metabolism|Signal transduction|Cellular community - prokaryotes	5.1.3.14 UDP-N-acetylglucosamine 2-epimerase (non-hydrolysing); UDP-N-acetylglucosamine 2'-epimerase (ambiguous); uridine diphosphoacetylglucosamine 2'-epimerase (ambiguous); uridine diphospho-N-acetylglucosamine 2'-epimerase (ambiguous); uridine diphosphate-N-acetylglucosamine-2'-epimerase (ambiguous); rffE (gene name); mnaA (gene name); UDP-N-acetyl-D-glucosamine 2-epimerase	R00420 UDP-N-acetyl-D-glucosamine 2-epimerase; UDP-N-acetyl-alpha-D-glucosamine <=> UDP-N-acetyl-D-mannosamine
LG-1_g_00510	K01265	map; methionyl aminopeptidase [EC:3.4.11.18]	-	-	Protein families: metabolism	3.4.11.18 methionyl aminopeptidase; methionine aminopeptidase; peptidase M; L-methionine aminopeptidase; MAP	-
LG-1_g_00515	K07058	K07058; membrane protein	-	-	Poorly characterized	-	-
LG-1_g_00520	K00963	UGP2, galU, galF; UTP--glucose-1-phosphate uridylyltransferase [EC:2.7.7.9]	map00040 Pentose and glucuronate interconversions|map00052 Galactose metabolism|map00500 Starch and sucrose metabolism|map00520 Amino sugar and nucleotide sugar metabolism|map00541 O-Antigen nucleotide sugar biosynthesis|map01100 Metabolic pathways|map01110 Biosynthesis of secondary metabolites|map01240 Biosynthesis of cofactors|map01250 Biosynthesis of nucleotide sugars	map00040 Pentose and glucuronate interconversions|map00052 Galactose metabolism|map00500 Starch and sucrose metabolism|map00520 Amino sugar and nucleotide sugar metabolism|map00541 O-Antigen nucleotide sugar biosynthesis|map01100 Metabolic pathways|map01110 Biosynthesis of secondary metabolites|map01240 Biosynthesis of cofactors|map01250 Biosynthesis of nucleotide sugars	Carbohydrate metabolism|Glycan biosynthesis and metabolism	2.7.7.9 UTP---glucose-1-phosphate uridylyltransferase; UDP glucose pyrophosphorylase; glucose-1-phosphate uridylyltransferase; UDPG phosphorylase; UDPG pyrophosphorylase; uridine 5'-diphosphoglucose pyrophosphorylase; uridine diphosphoglucose pyrophosphorylase; uridine diphosphate-D-glucose pyrophosphorylase; uridine-diphosphate glucose pyrophosphorylase	R00289 UTP:alpha-D-glucose-1-phosphate uridylyltransferase; UTP + D-Glucose 1-phosphate <=> Diphosphate + UDP-glucose
LG-1_g_00530	K05847	opuA; osmoprotectant transport system ATP-binding protein [EC:7.6.2.9]	map02010 ABC transporters	map02010 ABC transporters	Membrane transport|Protein families: signaling and cellular processes	7.6.2.9 ABC-type quaternary amine transporter; glycine betaine ABC transporter; ProVWX; quaternary-amine ABC transporter; quaternary-amine-transporting ATPase (ambiguous)	-
LG-1_g_00535	K05845	opuC; osmoprotectant transport system substrate-binding protein	map02010 ABC transporters	map02010 ABC transporters	Membrane transport|Protein families: signaling and cellular processes	-	-
LG-1_g_00535	K05846	opuBD; osmoprotectant transport system permease protein	map02010 ABC transporters	map02010 ABC transporters	Membrane transport|Protein families: signaling and cellular processes	-	-
LG-1_g_00560	K01281	pepX; X-Pro dipeptidyl-peptidase [EC:3.4.14.11]	-	-	Protein families: metabolism	3.4.14.11 Xaa-Pro dipeptidyl-peptidase; X-prolyl dipeptidyl aminopeptidase; PepX; X-prolyl dipeptidyl peptidase; X-Pro dipeptidyl-peptidase	-
LG-1_g_00570	K01256	pepN; aminopeptidase N [EC:3.4.11.2]	map00480 Glutathione metabolism|map01100 Metabolic pathways	map00480 Glutathione metabolism|map01100 Metabolic pathways	Metabolism of other amino acids|Protein families: metabolism	3.4.11.2 membrane alanyl aminopeptidase; microsomal aminopeptidase; aminopeptidase M; aminopeptidase N; particle-bound aminopeptidase; amino-oligopeptidase; alanine aminopeptidase; membrane aminopeptidase I; pseudo leucine aminopeptidase; alanyl aminopeptidase; alanine-specific aminopeptidase; cysteinylglycine dipeptidase; cysteinylglycinase; L-alanine aminopeptidase; CD13	R00899 L-cysteinylglycine dipeptidase; Cys-Gly + H2O <=> L-Cysteine + Glycine|R04951 R-S-Cysteinylglycine + H2O <=> S-Substituted L-cysteine + Glycine
LG-1_g_00580	K07052	K07052; CAAX protease family protein	-	-	Protein families: metabolism	-	-
LG-1_g_00615	K07729	K07729; putative transcriptional regulator	-	-	Protein families: genetic information processing	-	-
LG-1_g_00675	K07741	antB; anti-repressor protein	-	-	Unclassified: genetic information processing	-	-
LG-1_g_00760	K06909	xtmB; phage terminase large subunit	-	-	Unclassified: genetic information processing	-	-
LG-1_g_00895	K07273	acm; lysozyme	-	-	Unclassified: signaling and cellular processes	-	-
LG-1_g_00905	K00820	glmS, GFPT; glutamine---fructose-6-phosphate transaminase (isomerizing) [EC:2.6.1.16]	map00250 Alanine, aspartate and glutamate metabolism|map00520 Amino sugar and nucleotide sugar metabolism|map01100 Metabolic pathways|map01250 Biosynthesis of nucleotide sugars|map04931 Insulin resistance|map05415 Diabetic cardiomyopathy	map00250 Alanine, aspartate and glutamate metabolism|map00520 Amino sugar and nucleotide sugar metabolism|map01100 Metabolic pathways|map01250 Biosynthesis of nucleotide sugars|map04931 Insulin resistance|map05415 Diabetic cardiomyopathy	Carbohydrate metabolism|Amino acid metabolism|Cardiovascular disease|Endocrine and metabolic disease|Protein families: metabolism	2.6.1.16 glutamine---fructose-6-phosphate transaminase (isomerizing); hexosephosphate aminotransferase; glucosamine-6-phosphate isomerase (glutamine-forming); glutamine-fructose-6-phosphate transaminase (isomerizing); D-fructose-6-phosphate amidotransferase; glucosaminephosphate isomerase; glucosamine 6-phosphate synthase; GlcN6P synthase	R00768 L-glutamine:D-fructose-6-phosphate isomerase (deaminating); L-glutamine:D-fructose-6-phosphate aminotransferase (hexose isomerizing); L-Glutamine + D-Fructose 6-phosphate <=> L-Glutamate + D-Glucosamine 6-phosphate
LG-1_g_00915	K04095	fic, FICD, HYPE; cell filamentation protein, protein adenylyltransferase [EC:2.7.7.108]	-	-	Protein families: genetic information processing	2.7.7.108 protein adenylyltransferase; AMPylase; selO (gene name); FMP40 (gene name); SELENOO (gene name); IbpA; VopS; DrrA; FICD (gene name)	-
LG-1_g_01025	K06865	K06865; ATPase	-	-	Poorly characterized	-	-
LG-1_g_01045	K06919	K06919; putative DNA primase/helicase	-	-	Unclassified: genetic information processing	-	-
LG-1_g_01200	K02027	ABC.MS.S; multiple sugar transport system substrate-binding protein	-	-	Protein families: signaling and cellular processes	-	-
LG-1_g_01255	K02035	ABC.PE.S; peptide/nickel transport system substrate-binding protein	map02024 Quorum sensing	map02024 Quorum sensing	Cellular community - prokaryotes|Protein families: signaling and cellular processes	-	-
LG-1_g_01260	K07006	K07006; uncharacterized protein	-	-	Poorly characterized	-	-
LG-1_g_01265	K01372	BLMH, pepC; bleomycin hydrolase [EC:3.4.22.40]	-	-	Protein families: metabolism	3.4.22.40 bleomycin hydrolase; aminopeptidase C (Lactococcus lactis) [4]	-
LG-1_g_01305	K00868	pdxK, pdxY; pyridoxine kinase [EC:2.7.1.35]	map00750 Vitamin B6 metabolism|map01100 Metabolic pathways|map01240 Biosynthesis of cofactors	map00750 Vitamin B6 metabolism|map01100 Metabolic pathways|map01240 Biosynthesis of cofactors	Metabolism of cofactors and vitamins	2.7.1.35 pyridoxal kinase; pyridoxal kinase (phosphorylating); pyridoxal 5-phosphate-kinase; pyridoxal phosphokinase; pyridoxine kinase	R00174 ATP:pyridoxal 5'-phosphotransferase; ATP + Pyridoxal <=> ADP + Pyridoxal phosphate|R01909 ATP:pyridoxine 5'-phosphotransferase; ATP + Pyridoxine <=> ADP + Pyridoxine phosphate|R02493 ATP:pyridoxal 5'-phosphotransferase; ATP + Pyridoxamine <=> ADP + Pyridoxamine phosphate
LG-1_g_01315	K01821	praC, xylH; 4-oxalocrotonate tautomerase [EC:5.3.2.6]	map00362 Benzoate degradation|map00621 Dioxin degradation|map00622 Xylene degradation|map01100 Metabolic pathways|map01120 Microbial metabolism in diverse environments|map01220 Degradation of aromatic compounds	map00362 Benzoate degradation|map00621 Dioxin degradation|map00622 Xylene degradation|map01100 Metabolic pathways|map01120 Microbial metabolism in diverse environments|map01220 Degradation of aromatic compounds	Xenobiotics biodegradation and metabolism	5.3.2.6 2-hydroxymuconate tautomerase; 4-oxalocrotonate tautomerase (misleading); 4-oxalocrotonate isomerase (misleading); cnbG (gene name); praC (gene name); xylH (gene name)	R03966 2-Hydroxymuconate <=> gamma-Oxalocrotonate|R05389 2-hydroxy-5-methyl-cis,cis-muconate 2-oxo-5-methyl-cis-muconate isomerase; 2-Hydroxy-5-methyl-cis,cis-muconate <=> 2-Oxo-5-methyl-cis-muconate
LG-1_g_01335	K00537	arsC; arsenate reductase (glutaredoxin) [EC:1.20.4.1]	-	-	Unclassified: metabolism	1.20.4.1 arsenate reductase (glutathione/glutaredoxin); ArsC (ambiguous); arsenate:glutaredoxin oxidoreductase; arsenate reductase (glutaredoxin)	-
LG-1_g_01340	K02888	RP-L21, MRPL21, rplU; large subunit ribosomal protein L21	map03010 Ribosome	map03010 Ribosome	Translation|Protein families: genetic information processing	-	-
LG-1_g_01345	K02899	RP-L27, MRPL27, rpmA; large subunit ribosomal protein L27	map03010 Ribosome	map03010 Ribosome	Translation|Protein families: genetic information processing	-	-
LG-1_g_01350	K01262	pepP; Xaa-Pro aminopeptidase [EC:3.4.11.9]	-	-	Protein families: metabolism	3.4.11.9 Xaa-Pro aminopeptidase; proline aminopeptidase; aminopeptidase P; aminoacylproline aminopeptidase; X-Pro aminopeptidase	-
LG-1_g_01355	K02356	efp; elongation factor P	-	-	Protein families: genetic information processing	-	-
LG-1_g_01365	K03625	nusB; transcription antitermination protein NusB	-	-	Protein families: genetic information processing	-	-
LG-1_g_01370	K01491	folD; methylenetetrahydrofolate dehydrogenase (NADP+) / methenyltetrahydrofolate cyclohydrolase [EC:1.5.1.5 3.5.4.9]	map00670 One carbon pool by folate|map00720 Carbon fixation pathways in prokaryotes|map01100 Metabolic pathways|map01120 Microbial metabolism in diverse environments|map01200 Carbon metabolism|map01240 Biosynthesis of cofactors	map00670 One carbon pool by folate|map00720 Carbon fixation pathways in prokaryotes|map01100 Metabolic pathways|map01120 Microbial metabolism in diverse environments|map01200 Carbon metabolism|map01240 Biosynthesis of cofactors	Energy metabolism|Metabolism of cofactors and vitamins	1.5.1.5 methylenetetrahydrofolate dehydrogenase (NADP+); N5,N10-methylenetetrahydrofolate dehydrogenase; 5,10-methylenetetrahydrofolate:NADP oxidoreductase; 5,10-methylenetetrahydrofolate dehydrogenase; methylenetetrahydrofolate dehydrogenase; methylenetetrahydrofolate dehydrogenase (NADP)|3.5.4.9 methenyltetrahydrofolate cyclohydrolase; Citrovorum factor cyclodehydrase; cyclohydrolase; formyl-me…	R01220 5,10-methylenetetrahydrofolate:NADP+ oxidoreductase; 5,10-Methylenetetrahydrofolate + NADP+ <=> 5,10-Methenyltetrahydrofolate + NADPH|R01655 5,10-methenyltetrahydrofolate 5-hydrolase (decyclizing); 5,10-Methenyltetrahydrofolate + H2O <=> 10-Formyltetrahydrofolate + H+
LG-1_g_01375	K03601	xseA; exodeoxyribonuclease VII large subunit [EC:3.1.11.6]	map03430 Mismatch repair	map03430 Mismatch repair	Replication and repair|Protein families: genetic information processing	3.1.11.6 exodeoxyribonuclease VII; Escherichia coli exonuclease VII; E. coli exonuclease VII; endodeoxyribonuclease VII; exonuclease VII	-
LG-1_g_01380	K03602	xseB; exodeoxyribonuclease VII small subunit [EC:3.1.11.6]	map03430 Mismatch repair	map03430 Mismatch repair	Replication and repair|Protein families: genetic information processing	3.1.11.6 exodeoxyribonuclease VII; Escherichia coli exonuclease VII; E. coli exonuclease VII; endodeoxyribonuclease VII; exonuclease VII	-
LG-1_g_01385	K13789	GGPS; geranylgeranyl diphosphate synthase, type II [EC:2.5.1.1 2.5.1.10 2.5.1.29]	map00900 Terpenoid backbone biosynthesis|map01100 Metabolic pathways|map01110 Biosynthesis of secondary metabolites	map00900 Terpenoid backbone biosynthesis|map01100 Metabolic pathways|map01110 Biosynthesis of secondary metabolites	Metabolism of terpenoids and polyketides|Protein families: metabolism	2.5.1.1 dimethylallyltranstransferase; geranyl-diphosphate synthase; prenyltransferase; dimethylallyltransferase; DMAPP:IPP-dimethylallyltransferase; (2E,6E)-farnesyl diphosphate synthetase; diprenyltransferase; geranyl pyrophosphate synthase; geranyl pyrophosphate synthetase; trans-farnesyl pyrophosphate synthetase; dimethylallyl-diphosphate:isopentenyl-diphosphate dimethylallyltranstransferase|…	R01658 dimethylallyl-diphosphate:isopentenyl-diphosphate dimethylallyltranstransferase; Dimethylallyl diphosphate + Isopentenyl diphosphate <=> Diphosphate + Geranyl diphosphate|R02003 geranyl-diphosphate:isopentenyl-diphosphate geranyltrans-transferase; Geranyl diphosphate + Isopentenyl diphosphate <=> Diphosphate + trans,trans-Farnesyl diphosphate|R02061 trans,trans-farnesyl-diphosphate:isopent…
LG-1_g_01390	K06442	tlyA; 23S rRNA (cytidine1920-2'-O)/16S rRNA (cytidine1409-2'-O)-methyltransferase [EC:2.1.1.226 2.1.1.227]	-	-	Protein families: genetic information processing	2.1.1.226 23S rRNA (cytidine1920-2'-O)-methyltransferase; TlyA (ambiguous)|2.1.1.227 16S rRNA (cytidine1409-2'-O)-methyltransferase; TlyA (ambiguous)	-
LG-1_g_01395	K03631	recN; DNA repair protein RecN (Recombination protein N)	-	-	Protein families: genetic information processing	-	-
LG-1_g_01405	K00942	gmk, GUK1; guanylate kinase [EC:2.7.4.8]	map00230 Purine metabolism|map01100 Metabolic pathways|map01232 Nucleotide metabolism	map00230 Purine metabolism|map01100 Metabolic pathways|map01232 Nucleotide metabolism	Nucleotide metabolism	2.7.4.8 guanylate kinase; deoxyguanylate kinase; 5'-GMP kinase; GMP kinase; guanosine monophosphate kinase; ATP:GMP phosphotransferase	R00332 ATP:GMP phosphotransferase; ATP + GMP <=> ADP + GDP|R02090 ATP:dGMP phosphotransferase; ATP + dGMP <=> ADP + dGDP|R12852 guanylate kinase; dZMP + ATP <=> dZDP + ADP
LG-1_g_01410	K03060	rpoZ; DNA-directed RNA polymerase subunit omega [EC:2.7.7.6]	map03020 RNA polymerase	map03020 RNA polymerase	Transcription|Protein families: genetic information processing	2.7.7.6 DNA-directed RNA polymerase; RNA polymerase; RNA nucleotidyltransferase (DNA-directed); RNA polymerase I; RNA polymerase II; RNA polymerase III; C RNA formation factors; deoxyribonucleic acid-dependent ribonucleic acid polymerase; DNA-dependent ribonucleate nucleotidyltransferase; DNA-dependent RNA nucleotidyltransferase; DNA-dependent RNA polymerase; ribonucleate nucleotidyltransferase; …	-
LG-1_g_01415	K04066	priA; primosomal protein N' (replication factor Y) (superfamily II helicase) [EC:5.6.2.4]	map03440 Homologous recombination	map03440 Homologous recombination	Replication and repair|Protein families: genetic information processing	5.6.2.4 DNA 3'-5' helicase; uvrD (gene name); rep (gene name); RECQ (gene name); MER3 (gene name); Holliday junction DNA helicase	-
LG-1_g_01420	K00604	MTFMT, fmt; methionyl-tRNA formyltransferase [EC:2.1.2.9]	map00670 One carbon pool by folate|map00970 Aminoacyl-tRNA biosynthesis|map01100 Metabolic pathways	map00670 One carbon pool by folate|map00970 Aminoacyl-tRNA biosynthesis|map01100 Metabolic pathways	Metabolism of cofactors and vitamins|Translation	2.1.2.9 methionyl-tRNA formyltransferase; N10-formyltetrahydrofolic-methionyl-transfer ribonucleic transformylase; formylmethionyl-transfer ribonucleic synthetase; methionyl ribonucleic formyltransferase; methionyl-tRNA Met formyltransferase; methionyl-tRNA transformylase; methionyl-transfer RNA transformylase; methionyl-transfer ribonucleate methyltransferase; methionyl-transfer ribonucleic tran…	R03940 10-formyltetrahydrofolate:L-methionyl-tRNA N-formyltransferase; L-Methionyl-tRNA + 10-Formyltetrahydrofolate <=> Tetrahydrofolate + N-Formylmethionyl-tRNA
LG-1_g_01425	K03500	rsmB, sun; 16S rRNA (cytosine967-C5)-methyltransferase [EC:2.1.1.176]	-	-	Protein families: genetic information processing	2.1.1.176 16S rRNA (cytosine967-C5)-methyltransferase; rsmB (gene name); fmu (gene name); 16S rRNA m5C967 methyltransferase	-
LG-1_g_01430	K20074	prpC, phpP; PPM family protein phosphatase [EC:3.1.3.16]	-	-	Protein families: metabolism	3.1.3.16 protein-serine/threonine phosphatase; phosphoprotein phosphatase (ambiguous); protein phosphatase-1; protein phosphatase-2A; protein phosphatase-2B; protein phosphatase-2C; protein D phosphatase; phosphospectrin phosphatase; casein phosphatase; Aspergillus awamori acid protein phosphatase; calcineurin; phosphatase 2A; phosphatase 2B; phosphatase II; phosphatase IB; phosphatase C-II; poly…	-
LG-1_g_01435	K12132	prkC, stkP; eukaryotic-like serine/threonine-protein kinase [EC:2.7.11.1]	-	-	Protein families: metabolism	2.7.11.1 non-specific serine/threonine protein kinase; A-kinase; AP50 kinase; ATP-protein transphosphorylase; calcium-dependent protein kinase C; calcium/phospholipid-dependent protein kinase; cAMP-dependent protein kinase; cAMP-dependent protein kinase A; casein kinase; casein kinase (phosphorylating); casein kinase 2; casein kinase I; casein kinase II; cGMP-dependent protein kinase; CK-2; CKI; …	-
LG-1_g_01440	K06949	rsgA, engC; ribosome biogenesis GTPase / thiamine phosphate phosphatase [EC:3.6.1.- 3.1.3.100]	map00730 Thiamine metabolism|map01100 Metabolic pathways	map00730 Thiamine metabolism|map01100 Metabolic pathways	Metabolism of cofactors and vitamins|Protein families: genetic information processing	3.1.3.100 thiamine phosphate phosphatase	R00615 thiamin diphosphate phosphohydrolase; Thiamin diphosphate + H2O <=> Thiamin monophosphate + Orthophosphate|R02135 thiamin monophosphate phosphohydrolase; Thiamin monophosphate + H2O <=> Thiamine + Orthophosphate
LG-1_g_01445	K01783	rpe, RPE; ribulose-phosphate 3-epimerase [EC:5.1.3.1]	map00030 Pentose phosphate pathway|map00040 Pentose and glucuronate interconversions|map00710 Carbon fixation in photosynthetic organisms|map01100 Metabolic pathways|map01110 Biosynthesis of secondary metabolites|map01120 Microbial metabolism in diverse environments|map01200 Carbon metabolism|map01230 Biosynthesis of amino acids	map00030 Pentose phosphate pathway|map00040 Pentose and glucuronate interconversions|map00710 Carbon fixation in photosynthetic organisms|map01100 Metabolic pathways|map01110 Biosynthesis of secondary metabolites|map01120 Microbial metabolism in diverse environments|map01200 Carbon metabolism|map01230 Biosynthesis of amino acids	Carbohydrate metabolism|Energy metabolism	5.1.3.1 ribulose-phosphate 3-epimerase; phosphoribulose epimerase; erythrose-4-phosphate isomerase; phosphoketopentose 3-epimerase; xylulose phosphate 3-epimerase; phosphoketopentose epimerase; ribulose 5-phosphate 3-epimerase; D-ribulose phosphate-3-epimerase; D-ribulose 5-phosphate epimerase; D-ribulose-5-P 3-epimerase; D-xylulose-5-phosphate 3-epimerase; pentose-5-phosphate 3-epimerase	R01529 D-ribulose-5-phosphate 3-epimerase; D-Ribulose 5-phosphate <=> D-Xylulose 5-phosphate
LG-1_g_01450	K00949	thiN, TPK1, THI80; thiamine pyrophosphokinase [EC:2.7.6.2]	map00730 Thiamine metabolism|map01100 Metabolic pathways|map01240 Biosynthesis of cofactors	map00730 Thiamine metabolism|map01100 Metabolic pathways|map01240 Biosynthesis of cofactors	Metabolism of cofactors and vitamins	2.7.6.2 thiamine diphosphokinase; thiamin kinase; thiamine pyrophosphokinase; ATP:thiamin pyrophosphotransferase; thiamin pyrophosphokinase; thiamin pyrophosphotransferase; thiaminokinase; thiamin:ATP pyrophosphotransferase; TPTase	R00619 ATP:thiamine diphosphotransferase; ATP + Thiamine <=> AMP + Thiamin diphosphate
LG-1_g_01455	K02902	RP-L28, MRPL28, rpmB; large subunit ribosomal protein L28	map03010 Ribosome	map03010 Ribosome	Translation|Protein families: genetic information processing	-	-
LG-1_g_01465	K07030	fakA; fatty acid kinase [EC:2.7.2.18]	-	-	Unclassified: metabolism	2.7.2.18 fatty acid kinase; fakAB (gene names)	-
LG-1_g_01470	K03655	recG; ATP-dependent DNA helicase RecG [EC:5.6.2.4]	map03440 Homologous recombination	map03440 Homologous recombination	Replication and repair|Protein families: genetic information processing	5.6.2.4 DNA 3'-5' helicase; uvrD (gene name); rep (gene name); RECQ (gene name); MER3 (gene name); Holliday junction DNA helicase	-
LG-1_g_01475	K03621	plsX; phosphate acyltransferase [EC:2.3.1.274]	map00561 Glycerolipid metabolism|map01100 Metabolic pathways|map01110 Biosynthesis of secondary metabolites	map00561 Glycerolipid metabolism|map01100 Metabolic pathways|map01110 Biosynthesis of secondary metabolites	Lipid metabolism|Protein families: metabolism	2.3.1.274 phosphate acyltransferase; plsX (gene name); acyl-ACP phosphotransacylase; acyl-[acyl-carrier-protein]---phosphate acyltransferase; phosphate-acyl-ACP acyltransferase	R12240 acyl-[acyl-carrier protein]:phosphate acyltransferase; Acyl-[acyl-carrier protein] + Orthophosphate <=> Acyl phosphate + Acyl-carrier protein
LG-1_g_01480	K02078	acpP; acyl carrier protein	map00998 Biosynthesis of various antibiotics|map01100 Metabolic pathways|map01110 Biosynthesis of secondary metabolites	map00998 Biosynthesis of various antibiotics|map01100 Metabolic pathways|map01110 Biosynthesis of secondary metabolites	Lipid metabolism|Biosynthesis of other secondary metabolites	-	R12049 Anthraniloyl-CoA + 2 Malonyl-CoA <=> 2-Methylquinolin-4-ol + 3 CO2 + 3 CoA
LG-1_g_01485	K02031	ddpD; peptide/nickel transport system ATP-binding protein	map02024 Quorum sensing	map02024 Quorum sensing	Cellular community - prokaryotes|Protein families: signaling and cellular processes	-	-
LG-1_g_01490	K02032	ddpF; peptide/nickel transport system ATP-binding protein	map02024 Quorum sensing	map02024 Quorum sensing	Cellular community - prokaryotes|Protein families: signaling and cellular processes	-	-
LG-1_g_01495	K02033	ABC.PE.P; peptide/nickel transport system permease protein	map02024 Quorum sensing	map02024 Quorum sensing	Cellular community - prokaryotes|Protein families: signaling and cellular processes	-	-
LG-1_g_01500	K02034	ABC.PE.P1; peptide/nickel transport system permease protein	map02024 Quorum sensing	map02024 Quorum sensing	Cellular community - prokaryotes|Protein families: signaling and cellular processes	-	-
LG-1_g_01505	K02035	ABC.PE.S; peptide/nickel transport system substrate-binding protein	map02024 Quorum sensing	map02024 Quorum sensing	Cellular community - prokaryotes|Protein families: signaling and cellular processes	-	-
LG-1_g_01510	K02035	ABC.PE.S; peptide/nickel transport system substrate-binding protein	map02024 Quorum sensing	map02024 Quorum sensing	Cellular community - prokaryotes|Protein families: signaling and cellular processes	-	-
LG-1_g_01515	K03685	rnc, DROSHA, RNT1; ribonuclease III [EC:3.1.26.3]	map03008 Ribosome biogenesis in eukaryotes|map05205 Proteoglycans in cancer	map03008 Ribosome biogenesis in eukaryotes|map05205 Proteoglycans in cancer	Translation|Cancer: overview|Protein families: genetic information processing	3.1.26.3 ribonuclease III; RNase III; ribonuclease 3	-
LG-1_g_01520	K03529	smc; chromosome segregation protein	-	-	Protein families: genetic information processing	-	-
LG-1_g_01525	K03110	ftsY; fused signal recognition particle receptor	map02024 Quorum sensing|map03060 Protein export|map03070 Bacterial secretion system	map02024 Quorum sensing|map03060 Protein export|map03070 Bacterial secretion system	Folding, sorting and degradation|Membrane transport|Cellular community - prokaryotes|Protein families: signaling and cellular processes	-	-
LG-1_g_01530	K08659	pepDA, pepDB; dipeptidase [EC:3.4.-.-]	-	-	Protein families: metabolism	-	-
LG-1_g_01535	K09787	K09787; uncharacterized protein	-	-	Poorly characterized	-	-
LG-1_g_01540	K03106	SRP54, ffh; signal recognition particle subunit SRP54 [EC:3.6.5.4]	map02024 Quorum sensing|map03060 Protein export|map03070 Bacterial secretion system	map02024 Quorum sensing|map03060 Protein export|map03070 Bacterial secretion system	Folding, sorting and degradation|Membrane transport|Cellular community - prokaryotes|Protein families: signaling and cellular processes	3.6.5.4 signal-recognition-particle GTPase	-
LG-1_g_01545	K02959	RP-S16, MRPS16, rpsP; small subunit ribosomal protein S16	map03010 Ribosome	map03010 Ribosome	Translation|Protein families: genetic information processing	-	-
LG-1_g_01550	K02860	rimM; 16S rRNA processing protein RimM	-	-	Protein families: genetic information processing	-	-
LG-1_g_01555	K00554	trmD; tRNA (guanine37-N1)-methyltransferase [EC:2.1.1.228]	-	-	Protein families: genetic information processing	2.1.1.228 tRNA (guanine37-N1)-methyltransferase; TrmD; tRNA (m1G37) methyltransferase; transfer RNA (m1G37) methyltransferase; Trm5p; TRMT5; tRNA-(N1G37) methyltransferase; MJ0883 (gene name)	R00597 S-adenosyl-L-methionine:tRNA guanine N1-methyltransferase; S-adenosyl-L-methionine:tRNA (guanine-N1-)-methyltransferase; S-Adenosyl-L-methionine + tRNA guanine <=> S-Adenosyl-L-homocysteine + tRNA containing N1-methylguanine
LG-1_g_01560	K02884	RP-L19, MRPL19, rplS; large subunit ribosomal protein L19	map03010 Ribosome	map03010 Ribosome	Translation|Protein families: genetic information processing	-	-
LG-1_g_01565	K03100	lepB; signal peptidase I [EC:3.4.21.89]	map03060 Protein export	map03060 Protein export	Folding, sorting and degradation|Protein families: metabolism	3.4.21.89 signal peptidase I; leader peptidase I; signal proteinase; Escherichia coli leader peptidase; eukaryotic signal peptidase; eukaryotic signal proteinase; leader peptidase; leader peptide hydrolase; leader proteinase; signal peptidase; pilin leader peptidase; SPC; prokaryotic signal peptidase; prokaryotic leader peptidase; HOSP; prokaryotic signal proteinase; propeptidase; PuIO prepilin p…	-
LG-1_g_01570	K01518	NUDT2; bis(5'-nucleosidyl)-tetraphosphatase [EC:3.6.1.17]	map00230 Purine metabolism|map00240 Pyrimidine metabolism|map01100 Metabolic pathways	map00230 Purine metabolism|map00240 Pyrimidine metabolism|map01100 Metabolic pathways	Nucleotide metabolism	3.6.1.17 bis(5'-nucleosyl)-tetraphosphatase (asymmetrical); bis(5'-guanosyl)-tetraphosphatase; bis(5'-adenosyl)-tetraphosphatase; diguanosinetetraphosphatase (asymmetrical); dinucleosidetetraphosphatase (asymmetrical); diadenosine P1,P4-tetraphosphatase; dinucleoside tetraphosphatase; 1-P,4-P-bis(5'-nucleosyl)-tetraphosphate nucleotidohydrolase	R00184 P1,P4-bis(5'-adenosyl)-tetraphosphate adenylohydrolase; P1,P4-Bis(5'-adenosyl)tetraphosphate + H2O <=> ATP + AMP|R00969 P1,P4-bis(5'-uridyl)-tetraphosphate uridylohydrolase; P1,P4-Bis(5'-uridyl) tetraphosphate + H2O <=> UTP + UMP|R01232 P1,P4-bis(5'-guanosyl)-tetraphosphate guanylylhydrolase; P1,P4-Bis(5'-guanosyl) tetraphosphate + H2O <=> GTP + GMP|R02805 P1,P4-bis(5'-nucleosyl)-tetraphos…
LG-1_g_01575	K21929	udg; uracil-DNA glycosylase [EC:3.2.2.27]	map03410 Base excision repair	map03410 Base excision repair	Replication and repair|Protein families: genetic information processing	3.2.2.27 uracil-DNA glycosylase; UdgB (ambiguous); uracil-DNA N-glycosylase; UDG (ambiguous); uracil DNA glycohydrolase	-
LG-1_g_01580	K01356	lexA; repressor LexA [EC:3.4.21.88]	-	-	Protein families: metabolism|Protein families: genetic information processing	3.4.21.88 repressor LexA; LexA repressor	-
LG-1_g_01590	K09976	K09976; uncharacterized protein	-	-	Poorly characterized	-	-
LG-1_g_01595	K18889	mdlA, smdA; ATP-binding cassette, subfamily B, multidrug efflux pump	map02010 ABC transporters	map02010 ABC transporters	Membrane transport|Protein families: signaling and cellular processes	-	-
LG-1_g_01600	K18890	mdlB, smdB; ATP-binding cassette, subfamily B, multidrug efflux pump	map02010 ABC transporters	map02010 ABC transporters	Membrane transport|Protein families: signaling and cellular processes	-	-
LG-1_g_01605	K00574	cfa; cyclopropane-fatty-acyl-phospholipid synthase [EC:2.1.1.79]	-	-	Unclassified: metabolism	2.1.1.79 cyclopropane-fatty-acyl-phospholipid synthase; cyclopropane synthetase; unsaturated-phospholipid methyltransferase; cyclopropane synthase; cyclopropane fatty acid synthase; cyclopropane fatty acid synthetase; CFA synthase	-
LG-1_g_01610	K00655	plsC; 1-acyl-sn-glycerol-3-phosphate acyltransferase [EC:2.3.1.51]	map00561 Glycerolipid metabolism|map00564 Glycerophospholipid metabolism|map01100 Metabolic pathways|map01110 Biosynthesis of secondary metabolites	map00561 Glycerolipid metabolism|map00564 Glycerophospholipid metabolism|map01100 Metabolic pathways|map01110 Biosynthesis of secondary metabolites	Lipid metabolism|Protein families: metabolism	2.3.1.51 1-acylglycerol-3-phosphate O-acyltransferase; 1-acyl-sn-glycero-3-phosphate acyltransferase; 1-acyl-sn-glycerol 3-phosphate acyltransferase; 1-acylglycero-3-phosphate acyltransferase; 1-acylglycerolphosphate acyltransferase; 1-acylglycerophosphate acyltransferase; lysophosphatidic acid-acyltransferase	R02241 acyl-CoA:1-acyl-sn-glycerol-3-phosphate 2-O-acyltransferase; Phosphatidate + CoA <=> 1-Acyl-sn-glycerol 3-phosphate + Acyl-CoA|R09381 acyl-ACP:1-acyl-sn-glycerol-3-phosphate 2-O-acyltransferase; Acyl-[acyl-carrier protein] + 1-Acyl-sn-glycerol 3-phosphate <=> Acyl-carrier protein + Phosphatidate
LG-1_g_01615	K07461	K07461; putative endonuclease	-	-	Unclassified: genetic information processing	-	-
LG-1_g_01620	K02967	RP-S2, MRPS2, rpsB; small subunit ribosomal protein S2	map03010 Ribosome	map03010 Ribosome	Translation|Protein families: genetic information processing	-	-
LG-1_g_01625	K02357	tsf, TSFM; elongation factor Ts	-	-	Protein families: genetic information processing	-	-
LG-1_g_01630	K09903	pyrH; uridylate kinase [EC:2.7.4.22]	map00240 Pyrimidine metabolism|map01100 Metabolic pathways|map01232 Nucleotide metabolism|map01240 Biosynthesis of cofactors	map00240 Pyrimidine metabolism|map01100 Metabolic pathways|map01232 Nucleotide metabolism|map01240 Biosynthesis of cofactors	Nucleotide metabolism	2.7.4.22 UMP kinase; uridylate kinase; UMPK; uridine monophosphate kinase; PyrH; UMP-kinase; SmbA	R00158 ATP:UMP phosphotransferase; ATP + UMP <=> ADP + UDP
LG-1_g_01635	K02838	frr, MRRF, RRF; ribosome recycling factor	-	-	Protein families: genetic information processing	-	-
LG-1_g_01640	K00806	uppS; undecaprenyl diphosphate synthase [EC:2.5.1.31]	map00550 Peptidoglycan biosynthesis|map00900 Terpenoid backbone biosynthesis|map01110 Biosynthesis of secondary metabolites	map00550 Peptidoglycan biosynthesis|map00900 Terpenoid backbone biosynthesis|map01110 Biosynthesis of secondary metabolites	Glycan biosynthesis and metabolism|Metabolism of terpenoids and polyketides|Protein families: metabolism	2.5.1.31 ditrans,polycis-undecaprenyl-diphosphate synthase [(2E,6E)-farnesyl-diphosphate specific]; di-trans,poly-cis-undecaprenyl-diphosphate synthase; undecaprenyl-diphosphate synthase; bactoprenyl-diphosphate synthase; UPP synthetase; undecaprenyl diphosphate synthetase; undecaprenyl pyrophosphate synthetase; di-trans,poly-cis-decaprenylcistransferase	R06447 (2E,6E)-farnesyl-diphosphate:isopentenyl-diphosphate cistransferase (adding 8 isopentenyl units); trans,trans-Farnesyl diphosphate + 8 Isopentenyl diphosphate <=> di-trans,poly-cis-Undecaprenyl diphosphate + 8 Diphosphate
LG-1_g_01645	K00981	E2.7.7.41, CDS1, CDS2, cdsA; phosphatidate cytidylyltransferase [EC:2.7.7.41]	map00564 Glycerophospholipid metabolism|map01100 Metabolic pathways|map01110 Biosynthesis of secondary metabolites|map04070 Phosphatidylinositol signaling system	map00564 Glycerophospholipid metabolism|map01100 Metabolic pathways|map01110 Biosynthesis of secondary metabolites|map04070 Phosphatidylinositol signaling system	Lipid metabolism|Signal transduction	2.7.7.41 phosphatidate cytidylyltransferase; CDP diglyceride pyrophosphorylase; CDP-diacylglycerol synthase; CDP-diacylglyceride synthetase; cytidine diphosphoglyceride pyrophosphorylase; phosphatidate cytidyltransferase; phosphatidic acid cytidylyltransferase; CTP:1,2-diacylglycerophosphate-cytidyl transferase; CTP-diacylglycerol synthetase; DAG synthetase; CDP-DG	R01799 CTP:phosphatidate cytidyltransferase; CTP + Phosphatidate <=> Diphosphate + CDP-diacylglycerol
LG-1_g_01650	K11749	rseP; regulator of sigma E protease [EC:3.4.24.-]	map04112 Cell cycle - Caulobacter	map04112 Cell cycle - Caulobacter	Cell growth and death|Protein families: metabolism	-	-
LG-1_g_01655	K01881	PARS, proS; prolyl-tRNA synthetase [EC:6.1.1.15]	map00970 Aminoacyl-tRNA biosynthesis	map00970 Aminoacyl-tRNA biosynthesis	Translation|Protein families: metabolism|Protein families: genetic information processing	6.1.1.15 proline---tRNA ligase; prolyl-tRNA synthetase; prolyl-transferRNA synthetase; prolyl-transfer ribonucleate synthetase; proline translase; prolyl-transfer ribonucleic acid synthetase; prolyl-s-RNA synthetase; prolinyl-tRNA ligase	R03661 L-proline:tRNA(Pro) ligase (AMP-forming); ATP + L-Proline + tRNA(Pro) <=> AMP + Diphosphate + L-Prolyl-tRNA(Pro)
LG-1_g_01660	K03763	polC; DNA polymerase III subunit alpha, Gram-positive type [EC:2.7.7.7]	map03030 DNA replication|map03430 Mismatch repair|map03440 Homologous recombination	map03030 DNA replication|map03430 Mismatch repair|map03440 Homologous recombination	Replication and repair|Protein families: genetic information processing	2.7.7.7 DNA-directed DNA polymerase; DNA polymerase I; DNA polymerase II; DNA polymerase III; DNA polymerase alpha; DNA polymerase beta; DNA polymerase gamma; DNA nucleotidyltransferase (DNA-directed); deoxyribonucleate nucleotidyltransferase; deoxynucleate polymerase; deoxyribonucleic acid duplicase; deoxyribonucleic acid polymerase; deoxyribonucleic duplicase; deoxyribonucleic polymerase; deoxy…	-
LG-1_g_01665	K09748	rimP; ribosome maturation factor RimP	-	-	Protein families: genetic information processing	-	-
LG-1_g_01670	K02600	nusA; transcription termination/antitermination protein NusA	-	-	Protein families: genetic information processing	-	-
LG-1_g_01675	K07742	ylxR; uncharacterized protein	-	-	Poorly characterized	-	-
LG-1_g_01685	K02519	infB, MTIF2; translation initiation factor IF-2	-	-	Protein families: genetic information processing	-	-
LG-1_g_01690	K02834	rbfA; ribosome-binding factor A	-	-	Protein families: genetic information processing	-	-
LG-1_g_01695	K03177	truB, PUS4, TRUB1; tRNA pseudouridine55 synthase [EC:5.4.99.25]	-	-	Protein families: genetic information processing	5.4.99.25 tRNA pseudouridine55 synthase; TruB; aCbf5; Pus4; YNL292w (gene name); Psi55 tRNA pseudouridine synthase; tRNA:Psi55-synthase; tRNA pseudouridine 55 synthase; tRNA:pseudouridine-55 synthase; Psi55 synthase; tRNA Psi55 synthase; tRNA:Psi55 synthase; tRNA-uridine55 uracil mutase; Pus10; tRNA-uridine54/55 uracil mutase	-
LG-1_g_01700	K11753	ribF; riboflavin kinase / FMN adenylyltransferase [EC:2.7.1.26 2.7.7.2]	map00740 Riboflavin metabolism|map01100 Metabolic pathways|map01110 Biosynthesis of secondary metabolites|map01240 Biosynthesis of cofactors	map00740 Riboflavin metabolism|map01100 Metabolic pathways|map01110 Biosynthesis of secondary metabolites|map01240 Biosynthesis of cofactors	Metabolism of cofactors and vitamins	2.7.1.26 riboflavin kinase; flavokinase; FK; RFK|2.7.7.2 FAD synthase; FAD pyrophosphorylase; riboflavin mononucleotide adenylyltransferase; adenosine triphosphate-riboflavin mononucleotide transadenylase; adenosine triphosphate-riboflavine mononucleotide transadenylase; riboflavin adenine dinucleotide pyrophosphorylase; riboflavine adenine dinucleotide adenylyltransferase; flavin adenine dinucle…	R00161 ATP:FMN adenylyltransferase; ATP + FMN <=> Diphosphate + FAD|R00549 ATP:riboflavin 5'-phosphotransferase; ATP + Riboflavin <=> ADP + FMN
LG-1_g_01705	K19350	lsa; lincosamide and streptogramin A transport system ATP-binding/permease protein	map02010 ABC transporters	map02010 ABC transporters	Membrane transport|Protein families: signaling and cellular processes	-	-
LG-1_g_01715	K03705	hrcA; heat-inducible transcriptional repressor	-	-	Protein families: genetic information processing	-	-
LG-1_g_01720	K03687	GRPE; molecular chaperone GrpE	-	-	Protein families: genetic information processing	-	-
LG-1_g_01725	K04043	dnaK, HSPA9; molecular chaperone DnaK	map03018 RNA degradation|map04212 Longevity regulating pathway - worm|map05152 Tuberculosis	map03018 RNA degradation|map04212 Longevity regulating pathway - worm|map05152 Tuberculosis	Folding, sorting and degradation|Aging|Infectious disease: bacterial|Protein families: genetic information processing|Protein families: signaling and cellular processes	-	-
LG-1_g_01730	K03686	dnaJ; molecular chaperone DnaJ	-	-	Protein families: genetic information processing	-	-
LG-1_g_01735	K03596	lepA; GTP-binding protein LepA	map05134 Legionellosis	map05134 Legionellosis	Infectious disease: bacterial	-	-
LG-1_g_01740	K07284	srtA; sortase A [EC:3.4.22.70]	-	-	Protein families: metabolism	3.4.22.70 sortase A; SrtA; SrtA protein; SrtA sortase	-
LG-1_g_01745	K07462	recJ; single-stranded-DNA-specific exonuclease [EC:3.1.-.-]	map03410 Base excision repair|map03430 Mismatch repair|map03440 Homologous recombination	map03410 Base excision repair|map03430 Mismatch repair|map03440 Homologous recombination	Replication and repair|Protein families: genetic information processing	-	-
LG-1_g_01750	K00759	APRT, apt; adenine phosphoribosyltransferase [EC:2.4.2.7]	map00230 Purine metabolism|map01100 Metabolic pathways|map01232 Nucleotide metabolism	map00230 Purine metabolism|map01100 Metabolic pathways|map01232 Nucleotide metabolism	Nucleotide metabolism|Protein families: signaling and cellular processes	2.4.2.7 adenine phosphoribosyltransferase; AMP pyrophosphorylase; transphosphoribosidase; APRT; AMP-pyrophosphate phosphoribosyltransferase; adenine phosphoribosylpyrophosphate transferase; adenosine phosphoribosyltransferase; adenylate pyrophosphorylase; adenylic pyrophosphorylase	R00190 AMP:diphosphate phospho-D-ribosyltransferase; AMP + Diphosphate <=> Adenine + 5-Phospho-alpha-D-ribose 1-diphosphate|R04378 1-(5'-phosphoribosyl)-5-amino-4-imidazolecarboxamide:pyrophosphate phosphoribosyltransferase; 1-(5'-Phosphoribosyl)-5-amino-4-imidazolecarboxamide + Diphosphate <=> 5-Amino-4-imidazolecarboxyamide + 5-Phospho-alpha-D-ribose 1-diphosphate
LG-1_g_01760	K06131	clsA_B; cardiolipin synthase A/B [EC:2.7.8.-]	map00564 Glycerophospholipid metabolism|map01100 Metabolic pathways	map00564 Glycerophospholipid metabolism|map01100 Metabolic pathways	Lipid metabolism	-	R07390 2 Phosphatidylglycerol <=> Cardiolipin + Glycerol
LG-1_g_01765	K00560	thyA, TYMS; thymidylate synthase [EC:2.1.1.45]	map00240 Pyrimidine metabolism|map00670 One carbon pool by folate|map01100 Metabolic pathways|map01232 Nucleotide metabolism|map01523 Antifolate resistance	map00240 Pyrimidine metabolism|map00670 One carbon pool by folate|map01100 Metabolic pathways|map01232 Nucleotide metabolism|map01523 Antifolate resistance	Nucleotide metabolism|Metabolism of cofactors and vitamins|Drug resistance: antineoplastic	2.1.1.45 thymidylate synthase; dTMP synthase; thymidylate synthetase; methylenetetrahydrofolate:dUMP C-methyltransferase; TMP synthetase	R02101 5,10-methylenetetrahydrofolate:dUMP C-methyltransferase; dUMP + 5,10-Methylenetetrahydrofolate <=> Dihydrofolate + dTMP
LG-1_g_01770	K00287	DHFR, folA; dihydrofolate reductase [EC:1.5.1.3]	map00670 One carbon pool by folate|map00790 Folate biosynthesis|map01100 Metabolic pathways|map01240 Biosynthesis of cofactors|map01523 Antifolate resistance	map00670 One carbon pool by folate|map00790 Folate biosynthesis|map01100 Metabolic pathways|map01240 Biosynthesis of cofactors|map01523 Antifolate resistance	Metabolism of cofactors and vitamins|Drug resistance: antineoplastic	1.5.1.3 dihydrofolate reductase; tetrahydrofolate dehydrogenase; DHFR; pteridine reductase:dihydrofolate reductase; dihydrofolate reductase:thymidylate synthase; thymidylate synthetase-dihydrofolate reductase; folic acid reductase; folic reductase; dihydrofolic acid reductase; dihydrofolic reductase; 7,8-dihydrofolate reductase; NADPH-dihydrofolate reductase	R00936 5,6,7,8-tetrahydrofolate:NAD+ oxidoreductase; Tetrahydrofolate + NAD+ <=> Dihydrofolate + NADH + H+|R00937 5,6,7,8-tetrahydrofolate:NAD+ oxidoreductase; Tetrahydrofolate + 2 NAD+ <=> Folate + 2 NADH + 2 H+|R00939 5,6,7,8-tetrahydrofolate:NADP+ oxidoreductase; Tetrahydrofolate + NADP+ <=> Dihydrofolate + NADPH + H+|R00940 5,6,7,8-tetrahydrofolate:NADP+ oxidoreductase; Tetrahydrofolate + 2 N…
LG-1_g_01775	K16211	malY, malT; maltose/moltooligosaccharide transporter	-	-	Protein families: signaling and cellular processes	-	-
LG-1_g_01780	K01535	PMA1, PMA2; H+-transporting ATPase [EC:7.1.2.1]	map00190 Oxidative phosphorylation|map01100 Metabolic pathways	map00190 Oxidative phosphorylation|map01100 Metabolic pathways	Energy metabolism	7.1.2.1 P-type H+-exporting transporter; proton-translocating ATPase; yeast plasma membrane H+-ATPase; yeast plasma membrane ATPase; ATP phosphohydrolase (ambiguous); proton-exporting ATPase; proton transport ATPase; proton-translocating P-type ATPase; H+-transporting ATPase	-
LG-1_g_01800	K01689	ENO, eno; enolase [EC:4.2.1.11]	map00010 Glycolysis / Gluconeogenesis|map00680 Methane metabolism|map01100 Metabolic pathways|map01110 Biosynthesis of secondary metabolites|map01120 Microbial metabolism in diverse environments|map01200 Carbon metabolism|map01230 Biosynthesis of amino acids|map03018 RNA degradation|map04066 HIF-1 signaling pathway	map00010 Glycolysis / Gluconeogenesis|map00680 Methane metabolism|map01100 Metabolic pathways|map01110 Biosynthesis of secondary metabolites|map01120 Microbial metabolism in diverse environments|map01200 Carbon metabolism|map01230 Biosynthesis of amino acids|map03018 RNA degradation|map04066 HIF-1 signaling pathway	Carbohydrate metabolism|Energy metabolism|Folding, sorting and degradation|Signal transduction|Protein families: genetic information processing|Protein families: signaling and cellular processes	4.2.1.11 phosphopyruvate hydratase; enolase; 2-phosphoglycerate dehydratase; 14-3-2-protein; nervous-system specific enolase; phosphoenolpyruvate hydratase; 2-phosphoglycerate dehydratase; 2-phosphoglyceric dehydratase; 2-phosphoglycerate enolase; gamma-enolase; 2-phospho-D-glycerate hydro-lyase	R00658 2-phospho-D-glycerate hydro-lyase (phosphoenolpyruvate-forming); 2-Phospho-D-glycerate <=> Phosphoenolpyruvate + H2O
LG-1_g_01820	K01442	cbh; choloylglycine hydrolase [EC:3.5.1.24]	map00120 Primary bile acid biosynthesis|map00121 Secondary bile acid biosynthesis|map01100 Metabolic pathways	map00120 Primary bile acid biosynthesis|map00121 Secondary bile acid biosynthesis|map01100 Metabolic pathways	Lipid metabolism|Protein families: metabolism	3.5.1.24 choloylglycine hydrolase; glycocholase; bile salt hydrolase; choloyltaurine hydrolase; 3alpha,7alpha,12alpha-trihydroxy-5beta-cholan-24-oylglycine amidohydrolase	R02797 taurocholate amidohydrolase; Taurocholate + H2O <=> Cholic acid + Taurine|R03975 glycochenodeoxycholate amidohydrolase; Glycochenodeoxycholate + H2O <=> Chenodeoxycholate + Glycine|R03977 chenodeoxycholoyltaurine amidohydrolase; Taurochenodeoxycholate + H2O <=> Chenodeoxycholate + Taurine|R04486 glycodeoxycholate amidohydrolase; Glycodeoxycholate + H2O <=> Deoxycholic acid + Glycine|R04487…
LG-1_g_01830	K15051	endA; DNA-entry nuclease	-	-	Unclassified: metabolism	-	-
LG-1_g_01840	K02073	metQ; D-methionine transport system substrate-binding protein	map02010 ABC transporters	map02010 ABC transporters	Membrane transport|Protein families: signaling and cellular processes	-	-
LG-1_g_01845	K02071	metN; D-methionine transport system ATP-binding protein	map02010 ABC transporters	map02010 ABC transporters	Membrane transport|Protein families: signaling and cellular processes	-	-
LG-1_g_01850	K02072	metI; D-methionine transport system permease protein	map02010 ABC transporters	map02010 ABC transporters	Membrane transport|Protein families: signaling and cellular processes	-	-
LG-1_g_01855	K01679	E4.2.1.2B, fumC, FH; fumarate hydratase, class II [EC:4.2.1.2]	map00020 Citrate cycle (TCA cycle)|map00620 Pyruvate metabolism|map00720 Carbon fixation pathways in prokaryotes|map01100 Metabolic pathways|map01110 Biosynthesis of secondary metabolites|map01120 Microbial metabolism in diverse environments|map01200 Carbon metabolism|map04934 Cushing syndrome|map05200 Pathways in cancer|map05211 Renal cell carcinoma	map00020 Citrate cycle (TCA cycle)|map00620 Pyruvate metabolism|map00720 Carbon fixation pathways in prokaryotes|map01100 Metabolic pathways|map01110 Biosynthesis of secondary metabolites|map01120 Microbial metabolism in diverse environments|map01200 Carbon metabolism|map04934 Cushing syndrome|map05200 Pathways in cancer|map05211 Renal cell carcinoma	Carbohydrate metabolism|Energy metabolism|Cancer: overview|Cancer: specific types|Endocrine and metabolic disease	4.2.1.2 fumarate hydratase; fumarase; L-malate hydro-lyase; (S)-malate hydro-lyase	R01082 (S)-malate hydro-lyase (fumarate-forming); (S)-Malate <=> Fumarate + H2O
LG-1_g_01865	K00016	LDH, ldh; L-lactate dehydrogenase [EC:1.1.1.27]	map00010 Glycolysis / Gluconeogenesis|map00270 Cysteine and methionine metabolism|map00620 Pyruvate metabolism|map00640 Propanoate metabolism|map01100 Metabolic pathways|map01110 Biosynthesis of secondary metabolites|map01120 Microbial metabolism in diverse environments|map04066 HIF-1 signaling pathway|map04922 Glucagon signaling pathway|map05230 Central carbon metabolism in cancer	map00010 Glycolysis / Gluconeogenesis|map00270 Cysteine and methionine metabolism|map00620 Pyruvate metabolism|map00640 Propanoate metabolism|map01100 Metabolic pathways|map01110 Biosynthesis of secondary metabolites|map01120 Microbial metabolism in diverse environments|map04066 HIF-1 signaling pathway|map04922 Glucagon signaling pathway|map05230 Central carbon metabolism in cancer	Carbohydrate metabolism|Amino acid metabolism|Signal transduction|Endocrine system|Cancer: overview|Protein families: signaling and cellular processes	1.1.1.27 L-lactate dehydrogenase; lactic acid dehydrogenase; L(+)-nLDH; L-(+)-lactate dehydrogenase; L-lactic dehydrogenase; L-lactic acid dehydrogenase; lactate dehydrogenase; lactate dehydrogenase NAD+-dependent; lactic dehydrogenase; NAD+-lactate dehydrogenase	R00703 (S)-lactate:NAD+ oxidoreductase; (S)-Lactate + NAD+ <=> Pyruvate + NADH + H+|R01000 2-hydroxybutyrate:NAD+ oxidoreductase; 2-Hydroxybutanoic acid + NAD+ <=> 2-Oxobutanoate + NADH + H+|R03104 3-mercaptolactate:NAD+ oxidoreductase; 3-Mercaptolactate + NAD+ <=> Mercaptopyruvate + NADH + H+
LG-1_g_01875	K01424	E3.5.1.1, ansA, ansB; L-asparaginase [EC:3.5.1.1]	map00250 Alanine, aspartate and glutamate metabolism|map00460 Cyanoamino acid metabolism|map01100 Metabolic pathways|map01110 Biosynthesis of secondary metabolites	map00250 Alanine, aspartate and glutamate metabolism|map00460 Cyanoamino acid metabolism|map01100 Metabolic pathways|map01110 Biosynthesis of secondary metabolites	Amino acid metabolism|Metabolism of other amino acids	3.5.1.1 asparaginase; asparaginase II; L-asparaginase; colaspase; elspar; leunase; crasnitin; alpha-asparaginase	R00485 L-asparagine amidohydrolase; L-Asparagine + H2O <=> L-Aspartate + Ammonia
LG-1_g_01880	K12952	ctpE; cation-transporting P-type ATPase E [EC:7.2.2.-]	-	-	Unclassified: metabolism	-	-
LG-1_g_01890	K03976	ybaK, ebsC; Cys-tRNA(Pro)/Cys-tRNA(Cys) deacylase [EC:3.1.1.-]	-	-	Protein families: genetic information processing	-	-
LG-1_g_01895	K02687	prmA; ribosomal protein L11 methyltransferase [EC:2.1.1.-]	-	-	Protein families: genetic information processing	-	-
LG-1_g_01905	K01139	spoT; GTP diphosphokinase / guanosine-3',5'-bis(diphosphate) 3'-diphosphatase [EC:2.7.6.5 3.1.7.2]	map00230 Purine metabolism|map01100 Metabolic pathways	map00230 Purine metabolism|map01100 Metabolic pathways	Nucleotide metabolism|Protein families: genetic information processing	2.7.6.5 GTP diphosphokinase; stringent factor; guanosine 3',5'-polyphosphate synthase; GTP pyrophosphokinase; ATP-GTP 3'-diphosphotransferase; guanosine 5',3'-polyphosphate synthetase; (p)ppGpp synthetase I; (p)ppGpp synthetase II; guanosine pentaphosphate synthetase; GPSI; GPSII|3.1.7.2 guanosine-3',5'-bis(diphosphate) 3'-diphosphatase; guanosine-3',5'-bis(diphosphate) 3'-pyrophosphatase; PpGpp-…	R00336 guanosine-3',5'-bis(diphosphate) 3'-diphosphohydrolase; Guanosine 3',5'-bis(diphosphate) + H2O <=> GDP + Diphosphate|R00429 ATP:GTP 3'-diphosphotransferase; ATP + GTP <=> AMP + Guanosine 3'-diphosphate 5'-triphosphate
LG-1_g_01910	K07560	dtd, DTD; D-aminoacyl-tRNA deacylase [EC:3.1.1.96]	-	-	Protein families: genetic information processing	3.1.1.96 D-aminoacyl-tRNA deacylase; Dtd2; D-Tyr-tRNA(Tyr) deacylase; D-Tyr-tRNATyr deacylase; D-tyrosyl-tRNATyr aminoacylhydrolase; dtdA (gene name)	-
LG-1_g_01915	K01892	HARS, hisS; histidyl-tRNA synthetase [EC:6.1.1.21]	map00970 Aminoacyl-tRNA biosynthesis	map00970 Aminoacyl-tRNA biosynthesis	Translation|Protein families: metabolism|Protein families: genetic information processing	6.1.1.21 histidine---tRNA ligase; histidyl-tRNA synthetase; histidyl-transfer ribonucleate synthetase; histidine translase	R03655 L-histidine:tRNA(His) ligase (AMP-forming); ATP + L-Histidine + tRNA(His) <=> AMP + Diphosphate + L-Histidyl-tRNA(His)
LG-1_g_01920	K01876	DARS2, aspS; aspartyl-tRNA synthetase [EC:6.1.1.12]	map00970 Aminoacyl-tRNA biosynthesis	map00970 Aminoacyl-tRNA biosynthesis	Translation|Protein families: metabolism|Protein families: genetic information processing	6.1.1.12 aspartate---tRNA ligase; aspartyl-tRNA synthetase; aspartyl ribonucleic synthetase; aspartyl-transfer RNA synthetase; aspartic acid translase; aspartyl-transfer ribonucleic acid synthetase; aspartyl ribonucleate synthetase	R05577 L-aspartate:tRNA(Asp) ligase (AMP-forming); tRNA(Asp) + L-Aspartate + ATP <=> L-Aspartyl-tRNA(Asp) + Diphosphate + AMP
LG-1_g_01925	K00841	patA; aminotransferase [EC:2.6.1.-]	map00300 Lysine biosynthesis|map01100 Metabolic pathways|map01110 Biosynthesis of secondary metabolites|map01230 Biosynthesis of amino acids	map00300 Lysine biosynthesis|map01100 Metabolic pathways|map01110 Biosynthesis of secondary metabolites|map01230 Biosynthesis of amino acids	Amino acid metabolism|Protein families: metabolism	-	R04467 N6-Acetyl-LL-2,6-diaminoheptanedioate + 2-Oxoglutarate <=> N-Acetyl-L-2-amino-6-oxopimelate + L-Glutamate
LG-1_g_01930	K07305	msrB; peptide-methionine (R)-S-oxide reductase [EC:1.8.4.12]	-	-	Unclassified: metabolism	1.8.4.12 peptide-methionine (R)-S-oxide reductase; MsrB; methionine sulfoxide reductase (ambiguous); pMSR; methionine S-oxide reductase (ambiguous); selenoprotein R; methionine S-oxide reductase (R-form oxidizing); methionine sulfoxide reductase B; SelR; SelX; PilB; pRMsr	-
LG-1_g_01945	K07304	msrA; peptide-methionine (S)-S-oxide reductase [EC:1.8.4.11]	-	-	Unclassified: metabolism	1.8.4.11 peptide-methionine (S)-S-oxide reductase; MsrA; methionine sulfoxide reductase (ambiguous); methionine sulphoxide reductase A; methionine S-oxide reductase (ambiguous); methionine S-oxide reductase (S-form oxidizing); methionine sulfoxide reductase A; peptide methionine sulfoxide reductase	-
LG-1_g_01955	K09773	ppsR; [pyruvate, water dikinase]-phosphate phosphotransferase / [pyruvate, water dikinase] kinase [EC:2.7.4.28 2.7.11.33]	-	-	Unclassified: metabolism	2.7.4.28 [pyruvate, water dikinase]-phosphate phosphotransferase; PSRP (ambiguous)|2.7.11.33 [pyruvate, water dikinase] kinase; PSRP (ambiguous); PEPS kinase	-
LG-1_g_01960	K02970	RP-S21, MRPS21, rpsU; small subunit ribosomal protein S21	map03010 Ribosome	map03010 Ribosome	Translation|Protein families: genetic information processing	-	-
LG-1_g_01965	K09117	K09117; uncharacterized protein	-	-	Poorly characterized	-	-
LG-1_g_01970	K06217	phoH, phoL; phosphate starvation-inducible protein PhoH and related proteins	-	-	Unclassified: signaling and cellular processes	-	-
LG-1_g_01975	K07042	ybeY, yqfG; probable rRNA maturation factor	-	-	Protein families: genetic information processing	-	-
LG-1_g_01980	K03595	era, ERAL1; GTPase	-	-	Protein families: genetic information processing	-	-
LG-1_g_01985	K03584	recO; DNA repair protein RecO (recombination protein O)	map03440 Homologous recombination	map03440 Homologous recombination	Replication and repair|Protein families: genetic information processing	-	-
LG-1_g_01990	K01878	glyQ; glycyl-tRNA synthetase alpha chain [EC:6.1.1.14]	map00970 Aminoacyl-tRNA biosynthesis	map00970 Aminoacyl-tRNA biosynthesis	Translation|Protein families: metabolism|Protein families: genetic information processing	6.1.1.14 glycine---tRNA ligase; glycyl-tRNA synthetase; glycyl-transfer ribonucleate synthetase; glycyl-transfer RNA synthetase; glycyl-transfer ribonucleic acid synthetase; glycyl translase	R03654 glycine:tRNA(Gly) ligase (AMP-forming); ATP + Glycine + tRNA(Gly) <=> AMP + Diphosphate + Glycyl-tRNA(Gly)
LG-1_g_01995	K01879	glyS; glycyl-tRNA synthetase beta chain [EC:6.1.1.14]	map00970 Aminoacyl-tRNA biosynthesis	map00970 Aminoacyl-tRNA biosynthesis	Translation|Protein families: metabolism|Protein families: genetic information processing	6.1.1.14 glycine---tRNA ligase; glycyl-tRNA synthetase; glycyl-transfer ribonucleate synthetase; glycyl-transfer RNA synthetase; glycyl-transfer ribonucleic acid synthetase; glycyl translase	R03654 glycine:tRNA(Gly) ligase (AMP-forming); ATP + Glycine + tRNA(Gly) <=> AMP + Diphosphate + Glycyl-tRNA(Gly)
LG-1_g_02000	K02316	dnaG; DNA primase [EC:2.7.7.101]	map03030 DNA replication	map03030 DNA replication	Replication and repair|Protein families: genetic information processing	2.7.7.101 DNA primase DnaG; DnaG	-
LG-1_g_02005	K03086	rpoD; RNA polymerase primary sigma factor	map02040 Flagellar assembly	map02040 Flagellar assembly	Cell motility|Protein families: genetic information processing	-	-
LG-1_g_02010	K06967	trmK; tRNA (adenine22-N1)-methyltransferase [EC:2.1.1.217]	-	-	Protein families: genetic information processing	2.1.1.217 tRNA (adenine22-N1)-methyltransferase; TrmK; YqfN; Sp1610 (gene name); tRNA: m1A22 methyltransferase	-
LG-1_g_02020	K01258	pepT; tripeptide aminopeptidase [EC:3.4.11.4]	-	-	Protein families: metabolism	3.4.11.4 tripeptide aminopeptidase; tripeptidase; aminotripeptidase; aminoexotripeptidase; lymphopeptidase; imidoendopeptidase; peptidase B; alanine-phenylalanine-proline arylamidase; peptidase T	-
LG-1_g_02030	K01990	ABC-2.A; ABC-2 type transport system ATP-binding protein	-	-	Protein families: signaling and cellular processes	-	-
LG-1_g_02050	K03100	lepB; signal peptidase I [EC:3.4.21.89]	map03060 Protein export	map03060 Protein export	Folding, sorting and degradation|Protein families: metabolism	3.4.21.89 signal peptidase I; leader peptidase I; signal proteinase; Escherichia coli leader peptidase; eukaryotic signal peptidase; eukaryotic signal proteinase; leader peptidase; leader peptide hydrolase; leader proteinase; signal peptidase; pilin leader peptidase; SPC; prokaryotic signal peptidase; prokaryotic leader peptidase; HOSP; prokaryotic signal proteinase; propeptidase; PuIO prepilin p…	-
LG-1_g_02100	K00762	pyrE; orotate phosphoribosyltransferase [EC:2.4.2.10]	map00240 Pyrimidine metabolism|map01100 Metabolic pathways|map01240 Biosynthesis of cofactors	map00240 Pyrimidine metabolism|map01100 Metabolic pathways|map01240 Biosynthesis of cofactors	Nucleotide metabolism	2.4.2.10 orotate phosphoribosyltransferase; orotidylic acid phosphorylase; orotidine-5'-phosphate pyrophosphorylase; OPRTase; orotate phosphoribosyl pyrophosphate transferase; orotic acid phosphoribosyltransferase; orotidine 5'-monophosphate pyrophosphorylase; orotidine monophosphate pyrophosphorylase; orotidine phosphoribosyltransferase; orotidylate phosphoribosyltransferase; orotidylate pyropho…	R01870 orotidine-5'-phosphate:diphosphate phospho-alpha-D-ribosyl-transferase; Orotidine 5'-phosphate + Diphosphate <=> Orotate + 5-Phospho-alpha-D-ribose 1-diphosphate
LG-1_g_02105	K01591	pyrF; orotidine-5'-phosphate decarboxylase [EC:4.1.1.23]	map00240 Pyrimidine metabolism|map01100 Metabolic pathways|map01240 Biosynthesis of cofactors	map00240 Pyrimidine metabolism|map01100 Metabolic pathways|map01240 Biosynthesis of cofactors	Nucleotide metabolism	4.1.1.23 orotidine-5'-phosphate decarboxylase; orotidine-5'-monophosphate decarboxylase; orotodylate decarboxylase; orotidine phosphate decarboxylase; OMP decarboxylase; orotate monophosphate decarboxylase; orotidine monophosphate decarboxylase; orotidine phosphate decarboxylase; OMP-DC; orotate decarboxylase; orotidine 5'-phosphate decarboxylase; orotidylic decarboxylase; orotidylic acid decarbo…	R00965 orotidine-5'-phosphate carboxy-lyase (UMP-forming); Orotidine 5'-phosphate <=> UMP + CO2
LG-1_g_02110	K00226	pyrD; dihydroorotate dehydrogenase (fumarate) [EC:1.3.98.1]	map00240 Pyrimidine metabolism|map01100 Metabolic pathways|map01240 Biosynthesis of cofactors	map00240 Pyrimidine metabolism|map01100 Metabolic pathways|map01240 Biosynthesis of cofactors	Nucleotide metabolism	1.3.98.1 dihydroorotate dehydrogenase (fumarate); DHOdehase (ambiguous); dihydroorotate dehydrogenase (ambiguous); dihydoorotic acid dehydrogenase (ambiguous); DHOD (ambiguous); DHODase (ambiguous); dihydroorotate oxidase; pyr4 (gene name)	R01867 (S)-dihydroorotate:fumarate oxidoreductase; (S)-Dihydroorotate + Fumarate <=> Orotate + Succinate
LG-1_g_02115	K02825	pyrR; pyrimidine operon attenuation protein / uracil phosphoribosyltransferase [EC:2.4.2.9]	map00240 Pyrimidine metabolism|map01100 Metabolic pathways|map01232 Nucleotide metabolism	map00240 Pyrimidine metabolism|map01100 Metabolic pathways|map01232 Nucleotide metabolism	Nucleotide metabolism|Protein families: genetic information processing	2.4.2.9 uracil phosphoribosyltransferase; UMP pyrophosphorylase; UPRTase; UMP:pyrophosphate phosphoribosyltransferase; uridine 5'-phosphate pyrophosphorylase; uridine monophosphate pyrophosphorylase; uridylate pyrophosphorylase; uridylic pyrophosphorylase	R00966 UMP:diphosphate phospho-alpha-D-ribosyltransferase; UMP + Diphosphate <=> Uracil + 5-Phospho-alpha-D-ribose 1-diphosphate
LG-1_g_02120	K00609	pyrB, PYR2; aspartate carbamoyltransferase catalytic subunit [EC:2.1.3.2]	map00240 Pyrimidine metabolism|map00250 Alanine, aspartate and glutamate metabolism|map01100 Metabolic pathways|map01240 Biosynthesis of cofactors	map00240 Pyrimidine metabolism|map00250 Alanine, aspartate and glutamate metabolism|map01100 Metabolic pathways|map01240 Biosynthesis of cofactors	Nucleotide metabolism|Amino acid metabolism	2.1.3.2 aspartate carbamoyltransferase; carbamylaspartotranskinase; aspartate transcarbamylase; aspartate carbamyltransferase; aspartic acid transcarbamoylase; aspartic carbamyltransferase; aspartic transcarbamylase; carbamylaspartotranskinase; L-aspartate transcarbamoylase; L-aspartate transcarbamylase; carbamoylaspartotranskinase; aspartate transcarbamylase; aspartate transcarbamoylase; ATCase	R01397 carbamoyl-phosphate:L-aspartate carbamoyltransferase; Carbamoyl phosphate + L-Aspartate <=> Orthophosphate + N-Carbamoyl-L-aspartate
LG-1_g_02125	K01465	URA4, pyrC; dihydroorotase [EC:3.5.2.3]	map00240 Pyrimidine metabolism|map01100 Metabolic pathways|map01240 Biosynthesis of cofactors	map00240 Pyrimidine metabolism|map01100 Metabolic pathways|map01240 Biosynthesis of cofactors	Nucleotide metabolism	3.5.2.3 dihydroorotase; carbamoylaspartic dehydrase; dihydroorotate hydrolase	R01993 (S)-dihydroorotate amidohydrolase; (S)-Dihydroorotate + H2O <=> N-Carbamoyl-L-aspartate
LG-1_g_02130	K01956	carA, CPA1; carbamoyl-phosphate synthase small subunit [EC:6.3.5.5]	map00240 Pyrimidine metabolism|map00250 Alanine, aspartate and glutamate metabolism|map01100 Metabolic pathways|map01240 Biosynthesis of cofactors	map00240 Pyrimidine metabolism|map00250 Alanine, aspartate and glutamate metabolism|map01100 Metabolic pathways|map01240 Biosynthesis of cofactors	Nucleotide metabolism|Amino acid metabolism	6.3.5.5 carbamoyl-phosphate synthase (glutamine-hydrolysing); carbamoyl-phosphate synthetase (glutamine-hydrolysing); carbamyl phosphate synthetase (glutamine); carbamoylphosphate synthetase II; glutamine-dependent carbamyl phosphate synthetase; carbamoyl phosphate synthetase; CPS; carbon-dioxide:L-glutamine amido-ligase (ADP-forming, carbamate-phosphorylating); carA (gene name); carB (gene name)…	R00256 L-glutamine amidohydrolase; L-Glutamine + H2O <=> L-Glutamate + Ammonia|R00575 HCO3-:L-glutamine amido-ligase (ADP-forming, carbamate-phosphorylating); 2 ATP + L-Glutamine + HCO3- + H2O <=> 2 ADP + Orthophosphate + L-Glutamate + Carbamoyl phosphate|R01395 ATP:carbamate phosphotransferase; ATP + Carbamate <=> ADP + Carbamoyl phosphate|R10948 ATP:HCO3- phosphotransferase; ATP + HCO3- <=> ADP…
LG-1_g_02135	K01955	carB, CPA2; carbamoyl-phosphate synthase large subunit [EC:6.3.5.5]	map00240 Pyrimidine metabolism|map00250 Alanine, aspartate and glutamate metabolism|map01100 Metabolic pathways|map01240 Biosynthesis of cofactors	map00240 Pyrimidine metabolism|map00250 Alanine, aspartate and glutamate metabolism|map01100 Metabolic pathways|map01240 Biosynthesis of cofactors	Nucleotide metabolism|Amino acid metabolism	6.3.5.5 carbamoyl-phosphate synthase (glutamine-hydrolysing); carbamoyl-phosphate synthetase (glutamine-hydrolysing); carbamyl phosphate synthetase (glutamine); carbamoylphosphate synthetase II; glutamine-dependent carbamyl phosphate synthetase; carbamoyl phosphate synthetase; CPS; carbon-dioxide:L-glutamine amido-ligase (ADP-forming, carbamate-phosphorylating); carA (gene name); carB (gene name)…	R00256 L-glutamine amidohydrolase; L-Glutamine + H2O <=> L-Glutamate + Ammonia|R00575 HCO3-:L-glutamine amido-ligase (ADP-forming, carbamate-phosphorylating); 2 ATP + L-Glutamine + HCO3- + H2O <=> 2 ADP + Orthophosphate + L-Glutamate + Carbamoyl phosphate|R01395 ATP:carbamate phosphotransferase; ATP + Carbamate <=> ADP + Carbamoyl phosphate|R10948 ATP:HCO3- phosphotransferase; ATP + HCO3- <=> ADP…
LG-1_g_02140	K02825	pyrR; pyrimidine operon attenuation protein / uracil phosphoribosyltransferase [EC:2.4.2.9]	map00240 Pyrimidine metabolism|map01100 Metabolic pathways|map01232 Nucleotide metabolism	map00240 Pyrimidine metabolism|map01100 Metabolic pathways|map01232 Nucleotide metabolism	Nucleotide metabolism|Protein families: genetic information processing	2.4.2.9 uracil phosphoribosyltransferase; UMP pyrophosphorylase; UPRTase; UMP:pyrophosphate phosphoribosyltransferase; uridine 5'-phosphate pyrophosphorylase; uridine monophosphate pyrophosphorylase; uridylate pyrophosphorylase; uridylic pyrophosphorylase	R00966 UMP:diphosphate phospho-alpha-D-ribosyltransferase; UMP + Diphosphate <=> Uracil + 5-Phospho-alpha-D-ribose 1-diphosphate
LG-1_g_02150	K01595	ppc; phosphoenolpyruvate carboxylase [EC:4.1.1.31]	map00620 Pyruvate metabolism|map00680 Methane metabolism|map00710 Carbon fixation in photosynthetic organisms|map00720 Carbon fixation pathways in prokaryotes|map01100 Metabolic pathways|map01120 Microbial metabolism in diverse environments|map01200 Carbon metabolism	map00620 Pyruvate metabolism|map00680 Methane metabolism|map00710 Carbon fixation in photosynthetic organisms|map00720 Carbon fixation pathways in prokaryotes|map01100 Metabolic pathways|map01120 Microbial metabolism in diverse environments|map01200 Carbon metabolism	Carbohydrate metabolism|Energy metabolism	4.1.1.31 phosphoenolpyruvate carboxylase; phosphopyruvate (phosphate) carboxylase; PEP carboxylase; phosphoenolpyruvic carboxylase; PEPC; PEPCase; phosphate:oxaloacetate carboxy-lyase (phosphorylating)	R00345 phosphate:oxaloacetate carboxy-lyase (adding phosphate;phosphoenolpyruvate-forming); Orthophosphate + Oxaloacetate <=> H2O + Phosphoenolpyruvate + CO2
LG-1_g_02160	K02003	ABC.CD.A; putative ABC transport system ATP-binding protein	-	-	Protein families: signaling and cellular processes	-	-
LG-1_g_02165	K02004	ABC.CD.P; putative ABC transport system permease protein	-	-	Protein families: signaling and cellular processes	-	-
LG-1_g_02170	K07150	K07150; uncharacterized protein	-	-	Poorly characterized	-	-
LG-1_g_02175	K09681	gltC; LysR family transcriptional regulator, transcription activator of glutamate synthase operon	-	-	Protein families: genetic information processing	-	-
LG-1_g_02180	K22958	lpdC; gallate decarboxylase subunit C [EC:4.1.1.59]	map00627 Aminobenzoate degradation|map01120 Microbial metabolism in diverse environments	map00627 Aminobenzoate degradation|map01120 Microbial metabolism in diverse environments	Xenobiotics biodegradation and metabolism	4.1.1.59 gallate decarboxylase; gallic acid decarboxylase; gallate carboxy-lyase; 3,4,5-trihydroxybenzoate carboxy-lyase (pyrogallol-forming)	R03247 gallate carboxy-lyase; Gallate <=> 1,2,3-Trihydroxybenzene + CO2
LG-1_g_02185	K22959	lpdB; gallate decarboxylase subunit B	map00627 Aminobenzoate degradation|map01120 Microbial metabolism in diverse environments	map00627 Aminobenzoate degradation|map01120 Microbial metabolism in diverse environments	Xenobiotics biodegradation and metabolism	-	R03247 gallate carboxy-lyase; Gallate <=> 1,2,3-Trihydroxybenzene + CO2
LG-1_g_02190	K22960	lpdD; gallate decarboxylase subunit D	map00627 Aminobenzoate degradation|map01120 Microbial metabolism in diverse environments	map00627 Aminobenzoate degradation|map01120 Microbial metabolism in diverse environments	Xenobiotics biodegradation and metabolism	-	R03247 gallate carboxy-lyase; Gallate <=> 1,2,3-Trihydroxybenzene + CO2
LG-1_g_02205	K07386	pepO; putative endopeptidase [EC:3.4.24.-]	-	-	Protein families: metabolism	-	-
LG-1_g_02210	K00928	lysC; aspartate kinase [EC:2.7.2.4]	map00260 Glycine, serine and threonine metabolism|map00261 Monobactam biosynthesis|map00270 Cysteine and methionine metabolism|map00300 Lysine biosynthesis|map01100 Metabolic pathways|map01110 Biosynthesis of secondary metabolites|map01120 Microbial metabolism in diverse environments|map01210 2-Oxocarboxylic acid metabolism|map01230 Biosynthesis of amino acids	map00260 Glycine, serine and threonine metabolism|map00261 Monobactam biosynthesis|map00270 Cysteine and methionine metabolism|map00300 Lysine biosynthesis|map01100 Metabolic pathways|map01110 Biosynthesis of secondary metabolites|map01120 Microbial metabolism in diverse environments|map01210 2-Oxocarboxylic acid metabolism|map01230 Biosynthesis of amino acids	Amino acid metabolism|Biosynthesis of other secondary metabolites	2.7.2.4 aspartate kinase; aspartokinase; AK; beta-aspartokinase; aspartic kinase	R00480 ATP:L-aspartate 4-phosphotransferase; ATP + L-Aspartate <=> ADP + 4-Phospho-L-aspartate
LG-1_g_02215	K00133	asd; aspartate-semialdehyde dehydrogenase [EC:1.2.1.11]	map00260 Glycine, serine and threonine metabolism|map00261 Monobactam biosynthesis|map00270 Cysteine and methionine metabolism|map00300 Lysine biosynthesis|map01100 Metabolic pathways|map01110 Biosynthesis of secondary metabolites|map01120 Microbial metabolism in diverse environments|map01210 2-Oxocarboxylic acid metabolism|map01230 Biosynthesis of amino acids	map00260 Glycine, serine and threonine metabolism|map00261 Monobactam biosynthesis|map00270 Cysteine and methionine metabolism|map00300 Lysine biosynthesis|map01100 Metabolic pathways|map01110 Biosynthesis of secondary metabolites|map01120 Microbial metabolism in diverse environments|map01210 2-Oxocarboxylic acid metabolism|map01230 Biosynthesis of amino acids	Amino acid metabolism|Biosynthesis of other secondary metabolites	1.2.1.11 aspartate-semialdehyde dehydrogenase; aspartate semialdehyde dehydrogenase; aspartic semialdehyde dehydrogenase; L-aspartate-beta-semialdehyde:NADP+ oxidoreductase (phosphorylating); aspartic beta-semialdehyde dehydrogenase; ASA dehydrogenase	R02291 L-aspartate-4-semialdehyde:NADP+ oxidoreductase (phosphorylating); L-Aspartate 4-semialdehyde + Orthophosphate + NADP+ <=> 4-Phospho-L-aspartate + NADPH + H+
LG-1_g_02220	K01733	thrC; threonine synthase [EC:4.2.3.1]	map00260 Glycine, serine and threonine metabolism|map00750 Vitamin B6 metabolism|map01100 Metabolic pathways|map01110 Biosynthesis of secondary metabolites|map01120 Microbial metabolism in diverse environments|map01230 Biosynthesis of amino acids	map00260 Glycine, serine and threonine metabolism|map00750 Vitamin B6 metabolism|map01100 Metabolic pathways|map01110 Biosynthesis of secondary metabolites|map01120 Microbial metabolism in diverse environments|map01230 Biosynthesis of amino acids	Amino acid metabolism|Metabolism of cofactors and vitamins	4.2.3.1 threonine synthase; threonine synthetase; O-phospho-L-homoserine phospho-lyase (adding water)	R01466 O-phospho-L-homoserine phosphate-lyase (adding water;L-threonine-forming); O-Phospho-L-homoserine + H2O <=> L-Threonine + Orthophosphate|R05086 O-phospho-4-hydroxy-L-threonine phospho-lyase (adding water); O-Phospho-4-hydroxy-L-threonine + H2O <=> 4-Hydroxy-L-threonine + Orthophosphate
LG-1_g_02225	K00003	hom; homoserine dehydrogenase [EC:1.1.1.3]	map00260 Glycine, serine and threonine metabolism|map00270 Cysteine and methionine metabolism|map00300 Lysine biosynthesis|map01100 Metabolic pathways|map01110 Biosynthesis of secondary metabolites|map01120 Microbial metabolism in diverse environments|map01230 Biosynthesis of amino acids	map00260 Glycine, serine and threonine metabolism|map00270 Cysteine and methionine metabolism|map00300 Lysine biosynthesis|map01100 Metabolic pathways|map01110 Biosynthesis of secondary metabolites|map01120 Microbial metabolism in diverse environments|map01230 Biosynthesis of amino acids	Amino acid metabolism	1.1.1.3 homoserine dehydrogenase; HSDH; HSD	R01773 L-homoserine:NAD+ oxidoreductase; L-Homoserine + NAD+ <=> L-Aspartate 4-semialdehyde + NADH + H+|R01775 L-homoserine:NADP+ oxidoreductase; L-Homoserine + NADP+ <=> L-Aspartate 4-semialdehyde + NADPH + H+
LG-1_g_02230	K00872	thrB; homoserine kinase [EC:2.7.1.39]	map00260 Glycine, serine and threonine metabolism|map01100 Metabolic pathways|map01110 Biosynthesis of secondary metabolites|map01120 Microbial metabolism in diverse environments|map01230 Biosynthesis of amino acids	map00260 Glycine, serine and threonine metabolism|map01100 Metabolic pathways|map01110 Biosynthesis of secondary metabolites|map01120 Microbial metabolism in diverse environments|map01230 Biosynthesis of amino acids	Amino acid metabolism	2.7.1.39 homoserine kinase; homoserine kinase (phosphorylating); HSK	R01771 ATP:L-homoserine O-phosphotransferase; ATP + L-Homoserine <=> ADP + O-Phospho-L-homoserine
LG-1_g_02235	K00864	glpK, GK; glycerol kinase [EC:2.7.1.30]	map00561 Glycerolipid metabolism|map01100 Metabolic pathways|map03320 PPAR signaling pathway|map04626 Plant-pathogen interaction	map00561 Glycerolipid metabolism|map01100 Metabolic pathways|map03320 PPAR signaling pathway|map04626 Plant-pathogen interaction	Lipid metabolism|Endocrine system|Environmental adaptation|Protein families: signaling and cellular processes	2.7.1.30 glycerol kinase; glycerokinase; GK; ATP:glycerol-3-phosphotransferase; glycerol kinase (phosphorylating); glyceric kinase	R00847 ATP:glycerol 3-phosphotransferase; ATP + Glycerol <=> ADP + sn-Glycerol 3-phosphate
LG-1_g_02240	K00615	E2.2.1.1, tktA, tktB; transketolase [EC:2.2.1.1]	map00030 Pentose phosphate pathway|map00710 Carbon fixation in photosynthetic organisms|map01051 Biosynthesis of ansamycins|map01100 Metabolic pathways|map01110 Biosynthesis of secondary metabolites|map01120 Microbial metabolism in diverse environments|map01200 Carbon metabolism|map01230 Biosynthesis of amino acids	map00030 Pentose phosphate pathway|map00710 Carbon fixation in photosynthetic organisms|map01051 Biosynthesis of ansamycins|map01100 Metabolic pathways|map01110 Biosynthesis of secondary metabolites|map01120 Microbial metabolism in diverse environments|map01200 Carbon metabolism|map01230 Biosynthesis of amino acids	Carbohydrate metabolism|Energy metabolism|Metabolism of terpenoids and polyketides	2.2.1.1 transketolase; glycolaldehydetransferase	R01067 D-fructose 6-phosphate:D-glyceraldehyde-3-phosphate glycolaldehyde transferase; D-Fructose 6-phosphate + D-Glyceraldehyde 3-phosphate <=> D-Erythrose 4-phosphate + D-Xylulose 5-phosphate|R01641 sedoheptulose-7-phosphate:D-glyceraldehyde-3-phosphate glycolaldehyde transferase; Sedoheptulose 7-phosphate + D-Glyceraldehyde 3-phosphate <=> D-Ribose 5-phosphate + D-Xylulose 5-phosphate|R01830 b…
LG-1_g_02245	K00615	E2.2.1.1, tktA, tktB; transketolase [EC:2.2.1.1]	map00030 Pentose phosphate pathway|map00710 Carbon fixation in photosynthetic organisms|map01051 Biosynthesis of ansamycins|map01100 Metabolic pathways|map01110 Biosynthesis of secondary metabolites|map01120 Microbial metabolism in diverse environments|map01200 Carbon metabolism|map01230 Biosynthesis of amino acids	map00030 Pentose phosphate pathway|map00710 Carbon fixation in photosynthetic organisms|map01051 Biosynthesis of ansamycins|map01100 Metabolic pathways|map01110 Biosynthesis of secondary metabolites|map01120 Microbial metabolism in diverse environments|map01200 Carbon metabolism|map01230 Biosynthesis of amino acids	Carbohydrate metabolism|Energy metabolism|Metabolism of terpenoids and polyketides	2.2.1.1 transketolase; glycolaldehydetransferase	R01067 D-fructose 6-phosphate:D-glyceraldehyde-3-phosphate glycolaldehyde transferase; D-Fructose 6-phosphate + D-Glyceraldehyde 3-phosphate <=> D-Erythrose 4-phosphate + D-Xylulose 5-phosphate|R01641 sedoheptulose-7-phosphate:D-glyceraldehyde-3-phosphate glycolaldehyde transferase; Sedoheptulose 7-phosphate + D-Glyceraldehyde 3-phosphate <=> D-Ribose 5-phosphate + D-Xylulose 5-phosphate|R01830 b…
LG-1_g_02275	K03488	licT, bglG; beta-glucoside operon transcriptional antiterminator	-	-	Protein families: genetic information processing	-	-
LG-1_g_02280	K02757	bglF, bglP; beta-glucoside PTS system EIICBA component [EC:2.7.1.-]	map02060 Phosphotransferase system (PTS)	map02060 Phosphotransferase system (PTS)	Membrane transport|Protein families: signaling and cellular processes	-	-
LG-1_g_02290	K01951	guaA, GMPS; GMP synthase (glutamine-hydrolysing) [EC:6.3.5.2]	map00230 Purine metabolism|map00983 Drug metabolism - other enzymes|map01100 Metabolic pathways|map01232 Nucleotide metabolism	map00230 Purine metabolism|map00983 Drug metabolism - other enzymes|map01100 Metabolic pathways|map01232 Nucleotide metabolism	Nucleotide metabolism|Xenobiotics biodegradation and metabolism|Protein families: metabolism	6.3.5.2 GMP synthase (glutamine-hydrolysing); GMP synthetase (glutamine-hydrolysing); guanylate synthetase (glutamine-hydrolyzing); guanosine monophosphate synthetase (glutamine-hydrolyzing); xanthosine 5'-phosphate amidotransferase; guanosine 5'-monophosphate synthetase	R01230 xanthosine-5'-phosphate:ammonia ligase (AMP-forming); ATP + Xanthosine 5'-phosphate + Ammonia <=> AMP + Diphosphate + GMP|R01231 xanthosine-5'-phosphate:L-glutamine amido-ligase (AMP-forming); ATP + Xanthosine 5'-phosphate + L-Glutamine + H2O <=> AMP + Diphosphate + GMP + L-Glutamate|R08244 6-thioxanthine 5'-monophosphate:L-glutamine amido-ligase (AMP-forming); 6-Thioxanthine 5'-monophosph…
LG-1_g_02300	K03816	xpt; xanthine phosphoribosyltransferase [EC:2.4.2.22]	map00230 Purine metabolism|map01100 Metabolic pathways|map01110 Biosynthesis of secondary metabolites|map01232 Nucleotide metabolism	map00230 Purine metabolism|map01100 Metabolic pathways|map01110 Biosynthesis of secondary metabolites|map01232 Nucleotide metabolism	Nucleotide metabolism	2.4.2.22 xanthine phosphoribosyltransferase; Xan phosphoribosyltransferase; xanthosine 5'-phosphate pyrophosphorylase; xanthylate pyrophosphorylase; xanthylic pyrophosphorylase; XMP pyrophosphorylase; 5-phospho-alpha-D-ribose-1-diphosphate:xanthine phospho-D-ribosyltransferase; 9-(5-phospho-beta-D-ribosyl)xanthine:diphosphate 5-phospho-alpha-D-ribosyltransferase	R01229 GMP:diphosphate 5-phospho-alpha-D-ribosyltransferase; GMP + Diphosphate <=> Guanine + 5-Phospho-alpha-D-ribose 1-diphosphate|R02142 XMP:pyrophosphate phosphoribosyltransferase; Xanthosine 5'-phosphate + Diphosphate <=> Xanthine + 5-Phospho-alpha-D-ribose 1-diphosphate
LG-1_g_02305	K16169	pbuX; xanthine permease	-	-	Protein families: signaling and cellular processes	-	-
LG-1_g_02310	K00790	murA; UDP-N-acetylglucosamine 1-carboxyvinyltransferase [EC:2.5.1.7]	map00520 Amino sugar and nucleotide sugar metabolism|map00550 Peptidoglycan biosynthesis|map01100 Metabolic pathways|map01250 Biosynthesis of nucleotide sugars	map00520 Amino sugar and nucleotide sugar metabolism|map00550 Peptidoglycan biosynthesis|map01100 Metabolic pathways|map01250 Biosynthesis of nucleotide sugars	Carbohydrate metabolism|Glycan biosynthesis and metabolism|Protein families: metabolism	2.5.1.7 UDP-N-acetylglucosamine 1-carboxyvinyltransferase; MurA transferase; UDP-N-acetylglucosamine 1-carboxyvinyl-transferase; UDP-N-acetylglucosamine enoylpyruvyltransferase; enoylpyruvate transferase; phosphoenolpyruvate-UDP-acetylglucosamine-3-enolpyruvyltransferase; phosphoenolpyruvate:UDP-2-acetamido-2-deoxy-D-glucose 2-enoyl-1-carboxyethyltransferase; phosphoenolpyruvate:uridine diphospha…	R00660 phosphoenolpyruvate:UDP-N-acetyl-D-glucosamine 1-carboxyvinyl-transferase; Phosphoenolpyruvate + UDP-N-acetyl-alpha-D-glucosamine <=> UDP-N-acetyl-3-(1-carboxyvinyl)-D-glucosamine + Orthophosphate
LG-1_g_02315	K01937	pyrG, CTPS; CTP synthase [EC:6.3.4.2]	map00240 Pyrimidine metabolism|map01100 Metabolic pathways|map01232 Nucleotide metabolism|map01240 Biosynthesis of cofactors	map00240 Pyrimidine metabolism|map01100 Metabolic pathways|map01232 Nucleotide metabolism|map01240 Biosynthesis of cofactors	Nucleotide metabolism	6.3.4.2 CTP synthase (glutamine hydrolysing); UTP---ammonia ligase; cytidine triphosphate synthetase; uridine triphosphate aminase; cytidine 5'-triphosphate synthetase; CTPS (gene name); pyrG (gene name); CTP synthase; UTP:ammonia ligase (ADP-forming)	R00571 UTP:ammonia ligase (ADP-forming); ATP + UTP + Ammonia <=> ADP + Orthophosphate + CTP|R00573 UTP:L-glutamine amido-ligase (ADP-forming); ATP + UTP + L-Glutamine + H2O <=> ADP + Orthophosphate + CTP + L-Glutamate
LG-1_g_02320	K03048	rpoE; DNA-directed RNA polymerase subunit delta	map03020 RNA polymerase	map03020 RNA polymerase	Transcription|Protein families: genetic information processing	-	-
LG-1_g_02330	K06885	K06885; uncharacterized protein	-	-	Poorly characterized	-	-
LG-1_g_02335	K01215	dexB; glucan 1,6-alpha-glucosidase [EC:3.2.1.70]	-	-	Unclassified: metabolism	3.2.1.70 glucan 1,6-alpha-glucosidase; exo-1,6-beta-glucosidase; glucodextrinase; glucan alpha-1,6-D-glucohydrolase	-
LG-1_g_02340	K15772	ganQ, mdxG; arabinogalactan oligomer / maltooligosaccharide transport system permease protein	map02010 ABC transporters	map02010 ABC transporters	Membrane transport|Protein families: signaling and cellular processes	-	-
LG-1_g_02345	K15771	ganP, mdxF; arabinogalactan oligomer / maltooligosaccharide transport system permease protein	map02010 ABC transporters	map02010 ABC transporters	Membrane transport|Protein families: signaling and cellular processes	-	-
LG-1_g_02350	K15770	cycB, ganO, mdxE; arabinogalactan oligomer / maltooligosaccharide transport system substrate-binding protein	map02010 ABC transporters	map02010 ABC transporters	Membrane transport|Protein families: signaling and cellular processes	-	-
LG-1_g_02355	K10112	msmX, msmK, malK, sugC, ggtA, msiK; multiple sugar transport system ATP-binding protein [EC:7.5.2.-]	map02010 ABC transporters	map02010 ABC transporters	Membrane transport|Protein families: signaling and cellular processes	-	-
LG-1_g_02360	K01838	pgmB; beta-phosphoglucomutase [EC:5.4.2.6]	map00500 Starch and sucrose metabolism	map00500 Starch and sucrose metabolism	Carbohydrate metabolism	5.4.2.6 beta-phosphoglucomutase; beta-pgm (gene name)	R02728 beta-D-glucose 1-phosphate 1,6-phosphomutase; beta-D-Glucose 1-phosphate <=> beta-D-Glucose 6-phosphate|R11310 beta-D-glucose 1,6-phosphomutase; beta-D-Glucose 1-phosphate <=> D-Glucose 6-phosphate
LG-1_g_02365	K00691	mapA; maltose phosphorylase [EC:2.4.1.8]	map00500 Starch and sucrose metabolism|map01100 Metabolic pathways	map00500 Starch and sucrose metabolism|map01100 Metabolic pathways	Carbohydrate metabolism	2.4.1.8 maltose phosphorylase	R01555 maltose:phosphate 1-beta-D-glucosyltransferase; Maltose + Orthophosphate <=> D-Glucose + beta-D-Glucose 1-phosphate
LG-1_g_02370	K01208	cd, ma, nplT; cyclomaltodextrinase / maltogenic alpha-amylase / neopullulanase [EC:3.2.1.54 3.2.1.133 3.2.1.135]	map00500 Starch and sucrose metabolism|map01100 Metabolic pathways|map01110 Biosynthesis of secondary metabolites	map00500 Starch and sucrose metabolism|map01100 Metabolic pathways|map01110 Biosynthesis of secondary metabolites	Carbohydrate metabolism	3.2.1.54 cyclomaltodextrinase; cycloheptaglucanase; cyclohexaglucanase; cyclodextrinase; cyclomaltodextrin dextrin-hydrolase (decyclizing)|3.2.1.133 glucan 1,4-alpha-maltohydrolase; maltogenic alpha-amylase; 1,4-alpha-D-glucan alpha-maltohydrolase|3.2.1.135 neopullulanase; pullulanase II	R02112 1,4-alpha-D-glucan maltohydrolase; Starch <=> Dextrin + Maltose|R03122 cyclomaltodextrin dextrin-hydrolase (decyclizing); Cyclomaltodextrin + H2O <=> Maltodextrin|R11262 maltodextrin maltohydrolase; Maltodextrin + H2O <=> Maltose
LG-1_g_02375	K01187	malZ; alpha-glucosidase [EC:3.2.1.20]	map00052 Galactose metabolism|map00500 Starch and sucrose metabolism|map01100 Metabolic pathways|map01110 Biosynthesis of secondary metabolites	map00052 Galactose metabolism|map00500 Starch and sucrose metabolism|map01100 Metabolic pathways|map01110 Biosynthesis of secondary metabolites	Carbohydrate metabolism	3.2.1.20 alpha-glucosidase; maltase; glucoinvertase; glucosidosucrase; maltase-glucoamylase; alpha-glucopyranosidase; glucosidoinvertase; alpha-D-glucosidase; alpha-glucoside hydrolase; alpha-1,4-glucosidase	R00028 maltose glucohydrolase; Maltose + H2O <=> 2 D-Glucose|R00801 sucrose glucohydrolase; Sucrose + H2O <=> D-Fructose + D-Glucose|R00802 sucrose alpha-glucohydrolase; Sucrose + H2O <=> beta-D-Fructose + alpha-D-Glucose|R06087 Sucrose + H2O <=> D-Fructose + D-Glucose|R06088 Sucrose + H2O <=> beta-D-Fructose + alpha-D-Glucose
LG-1_g_02385	K00948	PRPS, prsA; ribose-phosphate pyrophosphokinase [EC:2.7.6.1]	map00030 Pentose phosphate pathway|map00230 Purine metabolism|map01100 Metabolic pathways|map01110 Biosynthesis of secondary metabolites|map01120 Microbial metabolism in diverse environments|map01200 Carbon metabolism|map01230 Biosynthesis of amino acids	map00030 Pentose phosphate pathway|map00230 Purine metabolism|map01100 Metabolic pathways|map01110 Biosynthesis of secondary metabolites|map01120 Microbial metabolism in diverse environments|map01200 Carbon metabolism|map01230 Biosynthesis of amino acids	Carbohydrate metabolism|Nucleotide metabolism	2.7.6.1 ribose-phosphate diphosphokinase; ribose-phosphate pyrophosphokinase; PRPP synthetase; phosphoribosylpyrophosphate synthetase; PPRibP synthetase; PP-ribose P synthetase; 5-phosphoribosyl-1-pyrophosphate synthetase; 5-phosphoribose pyrophosphorylase; 5-phosphoribosyl-alpha-1-pyrophosphate synthetase; phosphoribosyl-diphosphate synthetase; phosphoribosylpyrophosphate synthase; pyrophosphori…	R01049 ATP:D-ribose-5-phosphate diphosphotransferase; ATP + D-Ribose 5-phosphate <=> AMP + 5-Phospho-alpha-D-ribose 1-diphosphate
LG-1_g_02390	K04042	glmU; bifunctional UDP-N-acetylglucosamine pyrophosphorylase / glucosamine-1-phosphate N-acetyltransferase [EC:2.7.7.23 2.3.1.157]	map00520 Amino sugar and nucleotide sugar metabolism|map00541 O-Antigen nucleotide sugar biosynthesis|map01100 Metabolic pathways|map01250 Biosynthesis of nucleotide sugars	map00520 Amino sugar and nucleotide sugar metabolism|map00541 O-Antigen nucleotide sugar biosynthesis|map01100 Metabolic pathways|map01250 Biosynthesis of nucleotide sugars	Carbohydrate metabolism|Glycan biosynthesis and metabolism	2.7.7.23 UDP-N-acetylglucosamine diphosphorylase; UDP-N-acetylglucosamine pyrophosphorylase; uridine diphosphoacetylglucosamine pyrophosphorylase; UTP:2-acetamido-2-deoxy-alpha-D-glucose-1-phosphate uridylyltransferase; UDP-GlcNAc pyrophosphorylase; GlmU uridylyltransferase; Acetylglucosamine 1-phosphate uridylyltransferase; UDP-acetylglucosamine pyrophosphorylase; uridine diphosphate-N-acetylglu…	R00416 UTP:N-acetyl-alpha-D-glucosamine-1-phosphate uridylyltransferase; UTP + N-Acetyl-alpha-D-glucosamine 1-phosphate <=> Diphosphate + UDP-N-acetyl-alpha-D-glucosamine|R05332 acetyl-CoA:D-glucosamine-1-phosphate N-acetyltransferase; Acetyl-CoA + alpha-D-Glucosamine 1-phosphate <=> CoA + N-Acetyl-alpha-D-glucosamine 1-phosphate
LG-1_g_02395	K09685	purR; HTH-type transcriptional regulator, purine operon repressor	-	-	Protein families: genetic information processing	-	-
LG-1_g_02405	K02528	ksgA; 16S rRNA (adenine1518-N6/adenine1519-N6)-dimethyltransferase [EC:2.1.1.182]	-	-	Protein families: genetic information processing	2.1.1.182 16S rRNA (adenine1518-N6/adenine1519-N6)-dimethyltransferase; S-adenosylmethionine-6-N',N'-adenosyl (rRNA) dimethyltransferase; KsgA; ksgA methyltransferase	R10716 S-adenosyl-L-methionine:rRNA (adenine-N6-)-dimethyltransferase; 2 S-Adenosyl-L-methionine + Adenine in rRNA <=> 2 S-Adenosyl-L-homocysteine + N6-Dimethyladenine in rRNA
LG-1_g_02410	K05985	rnmV; ribonuclease M5 [EC:3.1.26.8]	-	-	Unclassified: metabolism	3.1.26.8 ribonuclease M5; RNase M5; 5S ribosomal maturation nuclease; 5S ribosomal RNA maturation endonuclease	-
LG-1_g_02415	K03424	tatD; TatD DNase family protein [EC:3.1.21.-]	-	-	Unclassified: metabolism	-	-
LG-1_g_02420	K01874	MARS, metG; methionyl-tRNA synthetase [EC:6.1.1.10]	map00450 Selenocompound metabolism|map00970 Aminoacyl-tRNA biosynthesis|map01100 Metabolic pathways	map00450 Selenocompound metabolism|map00970 Aminoacyl-tRNA biosynthesis|map01100 Metabolic pathways	Metabolism of other amino acids|Translation|Protein families: metabolism|Protein families: genetic information processing	6.1.1.10 methionine---tRNA ligase; methionyl-tRNA synthetase; methionyl-transfer ribonucleic acid synthetase; methionyl-transfer ribonucleate synthetase; methionyl-transfer RNA synthetase; methionine translase; MetRS	R03659 L-methionine:tRNAMet ligase (AMP-forming); ATP + L-Methionine + tRNA(Met) <=> AMP + Diphosphate + L-Methionyl-tRNA|R04773 selenomethionine:tRNAMet ligase (AMP-forming); ATP + L-Selenomethionine + tRNA(Met) <=> AMP + Diphosphate + Selenomethionyl-tRNA(Met)
LG-1_g_02435	K01493	comEB; dCMP deaminase [EC:3.5.4.12]	map00240 Pyrimidine metabolism|map01100 Metabolic pathways|map01232 Nucleotide metabolism	map00240 Pyrimidine metabolism|map01100 Metabolic pathways|map01232 Nucleotide metabolism	Nucleotide metabolism|Protein families: signaling and cellular processes	3.5.4.12 dCMP deaminase; deoxycytidylate deaminase; deoxy-CMP-deaminase; deoxycytidylate aminohydrolase; deoxycytidine monophosphate deaminase; deoxycytidine-5'-phosphate deaminase; deoxycytidine-5'-monophosphate aminohydrolase	R01663 dCMP aminohydrolase; dCMP + H2O <=> dUMP + Ammonia
LG-1_g_02440	K01867	WARS, trpS; tryptophanyl-tRNA synthetase [EC:6.1.1.2]	map00970 Aminoacyl-tRNA biosynthesis	map00970 Aminoacyl-tRNA biosynthesis	Translation|Protein families: metabolism|Protein families: genetic information processing	6.1.1.2 tryptophan---tRNA ligase; tryptophanyl-tRNA synthetase; L-tryptophan-tRNATrp ligase (AMP-forming); tryptophanyl-transfer ribonucleate synthetase; tryptophanyl-transfer ribonucleic acid synthetase; tryptophanyl-transfer RNA synthetase; tryptophanyl ribonucleic synthetase; tryptophanyl-transfer ribonucleic synthetase; tryptophanyl-tRNA synthase; tryptophan translase; TrpRS	R03664 L-tryptophan -tRNA(Trp) ligase (AMP-forming); ATP + L-Tryptophan + tRNA(Trp) <=> AMP + Diphosphate + L-Tryptophanyl-tRNA(Trp)
LG-1_g_02465	K01223	E3.2.1.86B, bglA; 6-phospho-beta-glucosidase [EC:3.2.1.86]	map00010 Glycolysis / Gluconeogenesis|map00500 Starch and sucrose metabolism	map00010 Glycolysis / Gluconeogenesis|map00500 Starch and sucrose metabolism	Carbohydrate metabolism	3.2.1.86 6-phospho-beta-glucosidase; phospho-beta-glucosidase A; phospho-beta-glucosidase; phosphocellobiase; 6-phospho-beta-D-glucosyl-(1,4)-D-glucose glucohydrolase	R00839 6-phospho-beta-D-glucosyl-(1->4)-D-glucose 6-phosphoglucohydrolase; 6-Phospho-beta-D-glucosyl-(1,4)-D-glucose + H2O <=> D-Glucose + D-Glucose 6-phosphate|R05133 arbutin 6-phosphate glucohydrolase; Arbutin 6-phosphate + H2O <=> Hydroquinone + beta-D-Glucose 6-phosphate|R05134 salicin 6-phosphate glucohydrolase; Salicin 6-phosphate + H2O <=> Salicyl alcohol + beta-D-Glucose 6-phosphate
LG-1_g_02470	K02761	celB, chbC; cellobiose PTS system EIIC component	map00500 Starch and sucrose metabolism|map02060 Phosphotransferase system (PTS)	map00500 Starch and sucrose metabolism|map02060 Phosphotransferase system (PTS)	Carbohydrate metabolism|Membrane transport|Protein families: signaling and cellular processes	-	R11170 protein-Npi-phospho-L-histidine:N,N'-diacetylchitobiose 6'-O-phosphotransferase; Protein N(pi)-phospho-L-histidine + Chitobiose <=> Protein histidine + N,N'-Diacetylchitobiose 6'-phosphate|R11172 protein-Npi-phospho-L-histidine:cellobiose 6'-O-phosphotransferase; Protein N(pi)-phospho-L-histidine + Cellobiose <=> Protein histidine + 6-Phospho-beta-D-glucosyl-(1,4)-D-glucose
LG-1_g_02475	K02760	celA, chbB; cellobiose PTS system EIIB component [EC:2.7.1.196 2.7.1.205]	map00500 Starch and sucrose metabolism|map02060 Phosphotransferase system (PTS)	map00500 Starch and sucrose metabolism|map02060 Phosphotransferase system (PTS)	Carbohydrate metabolism|Membrane transport|Protein families: signaling and cellular processes	2.7.1.196 protein-Npi-phosphohistidine---N,N'-diacetylchitobiose phosphotransferase; chbABC (gene names); N,N'-diacetylchitobiose PTS permease; chitobiose PTS permease; EIIcel; EIIchb; Enzyme IIcel; Enzyme IIchb|2.7.1.205 protein-Npi-phosphohistidine---cellobiose phosphotransferase; celB (gene name); cellobiose PTS permease; EIICel; Enzyme IICel	R11170 protein-Npi-phospho-L-histidine:N,N'-diacetylchitobiose 6'-O-phosphotransferase; Protein N(pi)-phospho-L-histidine + Chitobiose <=> Protein histidine + N,N'-Diacetylchitobiose 6'-phosphate|R11172 protein-Npi-phospho-L-histidine:cellobiose 6'-O-phosphotransferase; Protein N(pi)-phospho-L-histidine + Cellobiose <=> Protein histidine + 6-Phospho-beta-D-glucosyl-(1,4)-D-glucose
LG-1_g_02485	K02759	celC, chbA; cellobiose PTS system EIIA component [EC:2.7.1.196 2.7.1.205]	map00500 Starch and sucrose metabolism|map02060 Phosphotransferase system (PTS)	map00500 Starch and sucrose metabolism|map02060 Phosphotransferase system (PTS)	Carbohydrate metabolism|Membrane transport|Protein families: signaling and cellular processes	2.7.1.196 protein-Npi-phosphohistidine---N,N'-diacetylchitobiose phosphotransferase; chbABC (gene names); N,N'-diacetylchitobiose PTS permease; chitobiose PTS permease; EIIcel; EIIchb; Enzyme IIcel; Enzyme IIchb|2.7.1.205 protein-Npi-phosphohistidine---cellobiose phosphotransferase; celB (gene name); cellobiose PTS permease; EIICel; Enzyme IICel	R11170 protein-Npi-phospho-L-histidine:N,N'-diacetylchitobiose 6'-O-phosphotransferase; Protein N(pi)-phospho-L-histidine + Chitobiose <=> Protein histidine + N,N'-Diacetylchitobiose 6'-phosphate|R11172 protein-Npi-phospho-L-histidine:cellobiose 6'-O-phosphotransferase; Protein N(pi)-phospho-L-histidine + Cellobiose <=> Protein histidine + 6-Phospho-beta-D-glucosyl-(1,4)-D-glucose
LG-1_g_02490	K03492	gmuR; GntR family transcriptional regulator, regulator of glucomannan utilization	-	-	Protein families: genetic information processing	-	-
LG-1_g_02495	K01223	E3.2.1.86B, bglA; 6-phospho-beta-glucosidase [EC:3.2.1.86]	map00010 Glycolysis / Gluconeogenesis|map00500 Starch and sucrose metabolism	map00010 Glycolysis / Gluconeogenesis|map00500 Starch and sucrose metabolism	Carbohydrate metabolism	3.2.1.86 6-phospho-beta-glucosidase; phospho-beta-glucosidase A; phospho-beta-glucosidase; phosphocellobiase; 6-phospho-beta-D-glucosyl-(1,4)-D-glucose glucohydrolase	R00839 6-phospho-beta-D-glucosyl-(1->4)-D-glucose 6-phosphoglucohydrolase; 6-Phospho-beta-D-glucosyl-(1,4)-D-glucose + H2O <=> D-Glucose + D-Glucose 6-phosphate|R05133 arbutin 6-phosphate glucohydrolase; Arbutin 6-phosphate + H2O <=> Hydroquinone + beta-D-Glucose 6-phosphate|R05134 salicin 6-phosphate glucohydrolase; Salicin 6-phosphate + H2O <=> Salicyl alcohol + beta-D-Glucose 6-phosphate
LG-1_g_02505	K03489	yydK; GntR family transcriptional regulator, transcriptional regulator of bglA	-	-	Protein families: genetic information processing	-	-
LG-1_g_02510	K02761	celB, chbC; cellobiose PTS system EIIC component	map00500 Starch and sucrose metabolism|map02060 Phosphotransferase system (PTS)	map00500 Starch and sucrose metabolism|map02060 Phosphotransferase system (PTS)	Carbohydrate metabolism|Membrane transport|Protein families: signaling and cellular processes	-	R11170 protein-Npi-phospho-L-histidine:N,N'-diacetylchitobiose 6'-O-phosphotransferase; Protein N(pi)-phospho-L-histidine + Chitobiose <=> Protein histidine + N,N'-Diacetylchitobiose 6'-phosphate|R11172 protein-Npi-phospho-L-histidine:cellobiose 6'-O-phosphotransferase; Protein N(pi)-phospho-L-histidine + Cellobiose <=> Protein histidine + 6-Phospho-beta-D-glucosyl-(1,4)-D-glucose
LG-1_g_02520	K01223	E3.2.1.86B, bglA; 6-phospho-beta-glucosidase [EC:3.2.1.86]	map00010 Glycolysis / Gluconeogenesis|map00500 Starch and sucrose metabolism	map00010 Glycolysis / Gluconeogenesis|map00500 Starch and sucrose metabolism	Carbohydrate metabolism	3.2.1.86 6-phospho-beta-glucosidase; phospho-beta-glucosidase A; phospho-beta-glucosidase; phosphocellobiase; 6-phospho-beta-D-glucosyl-(1,4)-D-glucose glucohydrolase	R00839 6-phospho-beta-D-glucosyl-(1->4)-D-glucose 6-phosphoglucohydrolase; 6-Phospho-beta-D-glucosyl-(1,4)-D-glucose + H2O <=> D-Glucose + D-Glucose 6-phosphate|R05133 arbutin 6-phosphate glucohydrolase; Arbutin 6-phosphate + H2O <=> Hydroquinone + beta-D-Glucose 6-phosphate|R05134 salicin 6-phosphate glucohydrolase; Salicin 6-phosphate + H2O <=> Salicyl alcohol + beta-D-Glucose 6-phosphate
LG-1_g_02525	K13993	HSP20; HSP20 family protein	map04141 Protein processing in endoplasmic reticulum	map04141 Protein processing in endoplasmic reticulum	Folding, sorting and degradation|Protein families: genetic information processing	-	-
LG-1_g_02530	K03624	greA; transcription elongation factor GreA	-	-	Protein families: genetic information processing	-	-
LG-1_g_02540	K01372	BLMH, pepC; bleomycin hydrolase [EC:3.4.22.40]	-	-	Protein families: metabolism	3.4.22.40 bleomycin hydrolase; aminopeptidase C (Lactococcus lactis) [4]	-
LG-1_g_02545	K07726	K07726; putative transcriptional regulator	-	-	Protein families: genetic information processing	-	-
LG-1_g_02550	K06950	K06950; uncharacterized protein	-	-	Poorly characterized	-	-
LG-1_g_02555	K01372	BLMH, pepC; bleomycin hydrolase [EC:3.4.22.40]	-	-	Protein families: metabolism	3.4.22.40 bleomycin hydrolase; aminopeptidase C (Lactococcus lactis) [4]	-
LG-1_g_02565	K01866	YARS, tyrS; tyrosyl-tRNA synthetase [EC:6.1.1.1]	map00970 Aminoacyl-tRNA biosynthesis	map00970 Aminoacyl-tRNA biosynthesis	Translation|Protein families: metabolism|Protein families: genetic information processing	6.1.1.1 tyrosine---tRNA ligase	R02918 L-tyrosine:tRNA(Tyr) ligase (AMP-forming); ATP + L-Tyrosine + tRNA(Tyr) <=> AMP + Diphosphate + L-Tyrosyl-tRNA(Tyr)
LG-1_g_02575	K08591	plsY; acyl phosphate:glycerol-3-phosphate acyltransferase [EC:2.3.1.275]	map00561 Glycerolipid metabolism|map00564 Glycerophospholipid metabolism|map01100 Metabolic pathways|map01110 Biosynthesis of secondary metabolites	map00561 Glycerolipid metabolism|map00564 Glycerophospholipid metabolism|map01100 Metabolic pathways|map01110 Biosynthesis of secondary metabolites	Lipid metabolism|Protein families: metabolism	2.3.1.275 acyl phosphate:glycerol-3-phosphate acyltransferase; plsY (gene name); G3P acyltransferase; GPAT; lysophosphatidic acid synthase; LPA synthase	R12241 acyl phosphoate:sn-glycerol 3-phosphate acyltransferase; Acyl phosphate + sn-Glycerol 3-phosphate <=> 1-Acyl-sn-glycerol 3-phosphate + Orthophosphate
LG-1_g_02580	K01005	tagT_U_V; polyisoprenyl-teichoic acid--peptidoglycan teichoic acid transferase [EC:2.7.8.-]	map00552 Teichoic acid biosynthesis	map00552 Teichoic acid biosynthesis	Glycan biosynthesis and metabolism	-	-
LG-1_g_02590	K05340	glcU; glucose uptake protein	-	-	Protein families: signaling and cellular processes	-	-
LG-1_g_02600	K12999	rgpI; glucosyltransferase [EC:2.4.1.-]	-	-	Protein families: metabolism	-	-
LG-1_g_02610	K02954	RP-S14, MRPS14, rpsN; small subunit ribosomal protein S14	map03010 Ribosome	map03010 Ribosome	Translation|Protein families: genetic information processing	-	-
LG-1_g_02620	K01834	PGAM, gpmA; 2,3-bisphosphoglycerate-dependent phosphoglycerate mutase [EC:5.4.2.11]	map00010 Glycolysis / Gluconeogenesis|map00260 Glycine, serine and threonine metabolism|map00680 Methane metabolism|map01100 Metabolic pathways|map01110 Biosynthesis of secondary metabolites|map01120 Microbial metabolism in diverse environments|map01200 Carbon metabolism|map01230 Biosynthesis of amino acids|map04922 Glucagon signaling pathway|map05230 Central carbon metabolism in cancer	map00010 Glycolysis / Gluconeogenesis|map00260 Glycine, serine and threonine metabolism|map00680 Methane metabolism|map01100 Metabolic pathways|map01110 Biosynthesis of secondary metabolites|map01120 Microbial metabolism in diverse environments|map01200 Carbon metabolism|map01230 Biosynthesis of amino acids|map04922 Glucagon signaling pathway|map05230 Central carbon metabolism in cancer	Carbohydrate metabolism|Energy metabolism|Amino acid metabolism|Endocrine system|Cancer: overview|Protein families: genetic information processing|Protein families: signaling and cellular processes	5.4.2.11 phosphoglycerate mutase (2,3-diphosphoglycerate-dependent); glycerate phosphomutase (diphosphoglycerate cofactor); 2,3-diphosphoglycerate dependent phosphoglycerate mutase; cofactor dependent phosphoglycerate mutase; phosphoglycerate phosphomutase (ambiguous); phosphoglyceromutase (ambiguous); monophosphoglycerate mutase (ambiguous); monophosphoglyceromutase (ambiguous); GriP mutase (amb…	R01518 D-phosphoglycerate 2,3-phosphomutase; 2-Phospho-D-glycerate <=> 3-Phospho-D-glycerate
LG-1_g_02640	K22230	iolU; scyllo-inositol 2-dehydrogenase (NADP+) [EC:1.1.1.-]	map00562 Inositol phosphate metabolism|map01100 Metabolic pathways|map01120 Microbial metabolism in diverse environments	map00562 Inositol phosphate metabolism|map01100 Metabolic pathways|map01120 Microbial metabolism in diverse environments	Carbohydrate metabolism	-	R09954 scyllo-inositol:NADP+ oxidoreductase; scyllo-Inositol + NADP+ <=> 2,4,6/3,5-Pentahydroxycyclohexanone + NADPH + H+
LG-1_g_02650	K00882	fruK; 1-phosphofructokinase [EC:2.7.1.56]	map00051 Fructose and mannose metabolism|map01100 Metabolic pathways|map02060 Phosphotransferase system (PTS)	map00051 Fructose and mannose metabolism|map01100 Metabolic pathways|map02060 Phosphotransferase system (PTS)	Carbohydrate metabolism|Membrane transport	2.7.1.56 1-phosphofructokinase; fructose-1-phosphate kinase; 1-phosphofructokinase (phosphorylating); D-fructose-1-phosphate kinase; fructose 1-phosphate kinase; phosphofructokinase 1	R02071 ATP:D-fructose-1-phosphate 6-phosphotransferase; ATP + D-Fructose 1-phosphate <=> ADP + beta-D-Fructose 1,6-bisphosphate|R13203 ATP:D-fructose-phosphate 6-phosphotransferase; ATP + D-Fructose 1-phosphate <=> ADP + D-Fructose 1,6-bisphosphate
LG-1_g_02655	K07273	acm; lysozyme	-	-	Unclassified: signaling and cellular processes	-	-
LG-1_g_02685	K03549	kup; KUP system potassium uptake protein	-	-	Protein families: signaling and cellular processes	-	-
LG-1_g_02690	K03549	kup; KUP system potassium uptake protein	-	-	Protein families: signaling and cellular processes	-	-
LG-1_g_02695	K01610	pckA; phosphoenolpyruvate carboxykinase (ATP) [EC:4.1.1.49]	map00010 Glycolysis / Gluconeogenesis|map00020 Citrate cycle (TCA cycle)|map00620 Pyruvate metabolism|map00710 Carbon fixation in photosynthetic organisms|map01100 Metabolic pathways|map01110 Biosynthesis of secondary metabolites|map01120 Microbial metabolism in diverse environments|map01200 Carbon metabolism	map00010 Glycolysis / Gluconeogenesis|map00020 Citrate cycle (TCA cycle)|map00620 Pyruvate metabolism|map00710 Carbon fixation in photosynthetic organisms|map01100 Metabolic pathways|map01110 Biosynthesis of secondary metabolites|map01120 Microbial metabolism in diverse environments|map01200 Carbon metabolism	Carbohydrate metabolism|Energy metabolism	4.1.1.49 phosphoenolpyruvate carboxykinase (ATP); phosphopyruvate carboxylase (ATP); phosphoenolpyruvate carboxylase (ambiguous); phosphoenolpyruvate carboxykinase (ambiguous); phosphopyruvate carboxykinase (adenosine triphosphate); PEP carboxylase (ambiguous); PEP carboxykinase (ambiguous); PEPCK (ATP); PEPK; PEPCK; phosphoenolpyruvic carboxylase (ambiguous); phosphoenolpyruvic carboxykinase (am…	R00341 ATP:oxaloacetate carboxy-lyase (transphosphorylating;phosphoenolpyruvate-forming); ATP + Oxaloacetate <=> ADP + Phosphoenolpyruvate + CO2
LG-1_g_02715	K07386	pepO; putative endopeptidase [EC:3.4.24.-]	-	-	Protein families: metabolism	-	-
LG-1_g_02720	K02770	fruA; fructose PTS system EIIBC or EIIC component [EC:2.7.1.202]	map00051 Fructose and mannose metabolism|map01100 Metabolic pathways|map01120 Microbial metabolism in diverse environments|map02060 Phosphotransferase system (PTS)	map00051 Fructose and mannose metabolism|map01100 Metabolic pathways|map01120 Microbial metabolism in diverse environments|map02060 Phosphotransferase system (PTS)	Carbohydrate metabolism|Membrane transport|Protein families: signaling and cellular processes	2.7.1.202 protein-Npi-phosphohistidine---D-fructose phosphotransferase; fruAB (gene names); fructose PTS permease; EIIFru; Enzyme IIFru	R03232 protein-N(pi)-phosphohistidine:D-fructose 1-phosphotransferase; Protein N(pi)-phospho-L-histidine + D-Fructose <=> Protein histidine + D-Fructose 1-phosphate
LG-1_g_02725	K25602	tagK; D-tagatose-1-phosphate kinase [EC:2.7.1.234]	-	-	Unclassified: metabolism	2.7.1.234 D-tagatose-1-phosphate kinase; TagK	-
LG-1_g_02740	K01635	lacD; tagatose 1,6-diphosphate aldolase [EC:4.1.2.40]	map00052 Galactose metabolism|map01100 Metabolic pathways|map02024 Quorum sensing	map00052 Galactose metabolism|map01100 Metabolic pathways|map02024 Quorum sensing	Carbohydrate metabolism|Cellular community - prokaryotes	4.1.2.40 tagatose-bisphosphate aldolase; D-tagatose-1,6-bisphosphate triosephosphate lyase	R01069 D-tagatose 1,6-bisphosphate D-glyceraldehyde-3-phosphate-lyase (glycerone-phosphate-forming); D-Tagatose 1,6-bisphosphate <=> Glycerone phosphate + D-Glyceraldehyde 3-phosphate
LG-1_g_02760	K09155	K09155; uncharacterized protein	-	-	Poorly characterized	-	-
LG-1_g_02770	K04068	nrdG; anaerobic ribonucleoside-triphosphate reductase activating protein [EC:1.97.1.4]	-	-	Unclassified: metabolism	1.97.1.4 [formate-C-acetyltransferase]-activating enzyme; PFL activase; PFL-glycine:S-adenosyl-L-methionine H transferase (flavodoxin-oxidizing, S-adenosyl-L-methionine-cleaving); formate acetyltransferase activating enzyme; formate acetyltransferase-glycine dihydroflavodoxin:S-adenosyl-L-methionine oxidoreductase (S-adenosyl-L-methionine cleaving); pyruvate formate-lyase activating enzyme; pyruv…	R04710 protein-glycine,dihydroflavodoxin:S-adenosyl-L-methionine oxidoreductase (S-adenosyl-L-methionine cleaving); S-Adenosyl-L-methionine + Dihydroflavodoxin + Protein glycine <=> 5'-Deoxyadenosine + L-Methionine + Flavodoxin semiquinone + Protein glycin-2-yl radical
LG-1_g_02775	K21636	nrdD; ribonucleoside-triphosphate reductase (formate) [EC:1.1.98.6]	map00230 Purine metabolism|map00240 Pyrimidine metabolism|map01100 Metabolic pathways|map01232 Nucleotide metabolism	map00230 Purine metabolism|map00240 Pyrimidine metabolism|map01100 Metabolic pathways|map01232 Nucleotide metabolism	Nucleotide metabolism	1.1.98.6 ribonucleoside-triphosphate reductase (formate); nrdD (gene name); class III ribonucleoside-triphosphate reductase; anaerobic ribonucleotide reductase; anaerobic ribonucleoside-triphosphate reductase	R11633 GTP:formate 2'-oxidoreductase; GTP + Formate <=> dGTP + CO2 + H2O|R11634 ATP:formate 2'-oxidoreductase; ATP + Formate <=> dATP + CO2 + H2O|R11635 UTP:formate 2'-oxidoreductase; UTP + Formate <=> dUTP + CO2 + H2O|R11636 CTP:formate 2'-oxidoreductase; CTP + Formate <=> dCTP + CO2 + H2O
LG-1_g_02785	K17810	asl; D-aspartate ligase [EC:6.3.1.12]	-	-	Unclassified: metabolism	6.3.1.12 D-aspartate ligase; Aslfm; UDP-MurNAc-pentapeptide:D-aspartate ligase; D-aspartic acid-activating enzyme	-
LG-1_g_02790	K01953	asnB, ASNS; asparagine synthase (glutamine-hydrolysing) [EC:6.3.5.4]	map00250 Alanine, aspartate and glutamate metabolism|map01100 Metabolic pathways|map01110 Biosynthesis of secondary metabolites|map01230 Biosynthesis of amino acids	map00250 Alanine, aspartate and glutamate metabolism|map01100 Metabolic pathways|map01110 Biosynthesis of secondary metabolites|map01230 Biosynthesis of amino acids	Amino acid metabolism|Protein families: metabolism	6.3.5.4 asparagine synthase (glutamine-hydrolysing); asparagine synthetase (glutamine-hydrolysing); glutamine-dependent asparagine synthetase; asparagine synthetase B; AS; AS-B	R00578 L-aspartate:L-glutamine amido-ligase (AMP-forming); ATP + L-Aspartate + L-Glutamine + H2O <=> AMP + Diphosphate + L-Asparagine + L-Glutamate
LG-1_g_02805	K02042	phnE; phosphonate transport system permease protein	map02010 ABC transporters	map02010 ABC transporters	Membrane transport|Protein families: signaling and cellular processes	-	-
LG-1_g_02810	K02042	phnE; phosphonate transport system permease protein	map02010 ABC transporters	map02010 ABC transporters	Membrane transport|Protein families: signaling and cellular processes	-	-
LG-1_g_02815	K02041	phnC; phosphonate transport system ATP-binding protein [EC:7.3.2.2]	map02010 ABC transporters	map02010 ABC transporters	Membrane transport|Protein families: signaling and cellular processes	7.3.2.2 ABC-type phosphonate transporter; phosphonate-transporting ATPase (ambiguous)	-
LG-1_g_02820	K02044	phnD; phosphonate transport system substrate-binding protein	map02010 ABC transporters	map02010 ABC transporters	Membrane transport|Protein families: signaling and cellular processes	-	-
LG-1_g_02835	K01104	E3.1.3.48; protein-tyrosine phosphatase [EC:3.1.3.48]	-	-	Unclassified: metabolism	3.1.3.48 protein-tyrosine-phosphatase; phosphotyrosine phosphatase; phosphoprotein phosphatase (phosphotyrosine); phosphotyrosine histone phosphatase; protein phosphotyrosine phosphatase; tyrosylprotein phosphatase; phosphotyrosine protein phosphatase; phosphotyrosylprotein phosphatase; tyrosine O-phosphate phosphatase; PPT-phosphatase; PTPase; [phosphotyrosine]protein phosphatase; PTP-phosphatase	-
LG-1_g_02845	K20112	gatA; galactose PTS system EIIA component [EC:2.7.1.204]	map02060 Phosphotransferase system (PTS)	map02060 Phosphotransferase system (PTS)	Membrane transport|Protein families: signaling and cellular processes	2.7.1.204 protein-Npi-phosphohistidine---D-galactose phosphotransferase; D-galactose PTS permease; EIIGal; Enzyme IIGal	R11171 protein-Npi-phospho-L-histidine:D-galactose 6-O-phosphotransferase; Protein N(pi)-phospho-L-histidine + D-Galactose <=> Protein histidine + D-Galactose 6-phosphate
LG-1_g_02850	K08728	E2.4.2.6; nucleoside deoxyribosyltransferase [EC:2.4.2.6]	-	-	Unclassified: metabolism	2.4.2.6 nucleoside deoxyribosyltransferase; purine(pyrimidine) nucleoside:purine(pyrimidine) deoxyribosyl transferase; deoxyribose transferase; nucleoside trans-N-deoxyribosylase; trans-deoxyribosylase; trans-N-deoxyribosylase; trans-N-glycosidase; nucleoside deoxyribosyltransferase I (purine nucleoside:purine deoxyribosyltransferase: strictly specific for transfer between purine bases); nucleosi…	-
LG-1_g_02870	K02793	manXa; mannose PTS system EIIA component [EC:2.7.1.191]	map00051 Fructose and mannose metabolism|map00520 Amino sugar and nucleotide sugar metabolism|map01100 Metabolic pathways|map02060 Phosphotransferase system (PTS)	map00051 Fructose and mannose metabolism|map00520 Amino sugar and nucleotide sugar metabolism|map01100 Metabolic pathways|map02060 Phosphotransferase system (PTS)	Carbohydrate metabolism|Membrane transport|Protein families: signaling and cellular processes	2.7.1.191 protein-Npi-phosphohistidine---D-mannose phosphotransferase; manXYZ (gene names); mannose PTS permease; EIIMan; Enzyme IIMan	R02630 protein-N(pi)-phosphohistidine:D-mannose 6-phosphotransferase; Protein N(pi)-phospho-L-histidine + D-Mannose <=> Protein histidine + D-Mannose 6-phosphate
LG-1_g_02875	K02796	manZ; mannose PTS system EIID component	map00051 Fructose and mannose metabolism|map00520 Amino sugar and nucleotide sugar metabolism|map01100 Metabolic pathways|map02060 Phosphotransferase system (PTS)	map00051 Fructose and mannose metabolism|map00520 Amino sugar and nucleotide sugar metabolism|map01100 Metabolic pathways|map02060 Phosphotransferase system (PTS)	Carbohydrate metabolism|Membrane transport|Protein families: signaling and cellular processes	-	R02630 protein-N(pi)-phosphohistidine:D-mannose 6-phosphotransferase; Protein N(pi)-phospho-L-histidine + D-Mannose <=> Protein histidine + D-Mannose 6-phosphate
LG-1_g_02880	K02795	manY; mannose PTS system EIIC component	map00051 Fructose and mannose metabolism|map00520 Amino sugar and nucleotide sugar metabolism|map01100 Metabolic pathways|map02060 Phosphotransferase system (PTS)	map00051 Fructose and mannose metabolism|map00520 Amino sugar and nucleotide sugar metabolism|map01100 Metabolic pathways|map02060 Phosphotransferase system (PTS)	Carbohydrate metabolism|Membrane transport|Protein families: signaling and cellular processes	-	R02630 protein-N(pi)-phosphohistidine:D-mannose 6-phosphotransferase; Protein N(pi)-phospho-L-histidine + D-Mannose <=> Protein histidine + D-Mannose 6-phosphate
LG-1_g_02890	K01443	nagA, AMDHD2; N-acetylglucosamine-6-phosphate deacetylase [EC:3.5.1.25]	map00520 Amino sugar and nucleotide sugar metabolism|map01100 Metabolic pathways	map00520 Amino sugar and nucleotide sugar metabolism|map01100 Metabolic pathways	Carbohydrate metabolism	3.5.1.25 N-acetylglucosamine-6-phosphate deacetylase; acetylglucosamine phosphate deacetylase; acetylaminodeoxyglucosephosphate acetylhydrolase; 2-acetamido-2-deoxy-D-glucose-6-phosphate amidohydrolase	R02059 N-acetyl-D-glucosamine-6-phosphate amidohydrolase; N-Acetyl-D-glucosamine 6-phosphate + H2O <=> D-Glucosamine 6-phosphate + Acetate
LG-1_g_02895	K02082	agaS; D-galactosamine 6-phosphate deaminase/isomerase [EC:3.5.99.-]	map00052 Galactose metabolism|map01100 Metabolic pathways	map00052 Galactose metabolism|map01100 Metabolic pathways	Carbohydrate metabolism	-	R08365 D-Galactosamine 6-phosphate + H2O <=> D-Tagatose 6-phosphate + Ammonia
LG-1_g_02900	K24967	nagR; GntR family transcriptional regulator, N-acetylglucosamine utilization regulator	-	-	Protein families: genetic information processing	-	-
LG-1_g_02925	K24163	nhaK; monovalent cation/hydrogen antiporter	-	-	Protein families: signaling and cellular processes	-	-
LG-1_g_02935	K01921	ddl; D-alanine-D-alanine ligase [EC:6.3.2.4]	map00470 D-Amino acid metabolism|map00550 Peptidoglycan biosynthesis|map01100 Metabolic pathways|map01502 Vancomycin resistance	map00470 D-Amino acid metabolism|map00550 Peptidoglycan biosynthesis|map01100 Metabolic pathways|map01502 Vancomycin resistance	Metabolism of other amino acids|Glycan biosynthesis and metabolism|Drug resistance: antimicrobial|Protein families: metabolism	6.3.2.4 D-alanine---D-alanine ligase; MurE synthetase [ambiguous]; alanine:alanine ligase (ADP-forming); alanylalanine synthetase	R01150 D-alanine:D-alanine ligase (ADP-forming); ATP + 2 D-Alanine <=> ADP + Orthophosphate + D-Alanyl-D-alanine
LG-1_g_02955	K03293	TC.AAT; amino acid transporter, AAT family	-	-	Unclassified: signaling and cellular processes	-	-
LG-1_g_02960	K07052	K07052; CAAX protease family protein	-	-	Protein families: metabolism	-	-
LG-1_g_02965	K00948	PRPS, prsA; ribose-phosphate pyrophosphokinase [EC:2.7.6.1]	map00030 Pentose phosphate pathway|map00230 Purine metabolism|map01100 Metabolic pathways|map01110 Biosynthesis of secondary metabolites|map01120 Microbial metabolism in diverse environments|map01200 Carbon metabolism|map01230 Biosynthesis of amino acids	map00030 Pentose phosphate pathway|map00230 Purine metabolism|map01100 Metabolic pathways|map01110 Biosynthesis of secondary metabolites|map01120 Microbial metabolism in diverse environments|map01200 Carbon metabolism|map01230 Biosynthesis of amino acids	Carbohydrate metabolism|Nucleotide metabolism	2.7.6.1 ribose-phosphate diphosphokinase; ribose-phosphate pyrophosphokinase; PRPP synthetase; phosphoribosylpyrophosphate synthetase; PPRibP synthetase; PP-ribose P synthetase; 5-phosphoribosyl-1-pyrophosphate synthetase; 5-phosphoribose pyrophosphorylase; 5-phosphoribosyl-alpha-1-pyrophosphate synthetase; phosphoribosyl-diphosphate synthetase; phosphoribosylpyrophosphate synthase; pyrophosphori…	R01049 ATP:D-ribose-5-phosphate diphosphotransferase; ATP + D-Ribose 5-phosphate <=> AMP + 5-Phospho-alpha-D-ribose 1-diphosphate
LG-1_g_02990	K03469	rnhA, RNASEH1; ribonuclease HI [EC:3.1.26.4]	map03030 DNA replication	map03030 DNA replication	Replication and repair|Protein families: genetic information processing	3.1.26.4 ribonuclease H; endoribonuclease H (calf thymus); RNase H; RNA*DNA hybrid ribonucleotidohydrolase; hybrid ribonuclease; hybridase; hybridase (ribonuclease H); ribonuclease H; hybrid nuclease; calf thymus ribonuclease H	-
LG-1_g_03000	K06973	K06973; uncharacterized protein	-	-	Poorly characterized	-	-
LG-1_g_03005	K06131	clsA_B; cardiolipin synthase A/B [EC:2.7.8.-]	map00564 Glycerophospholipid metabolism|map01100 Metabolic pathways	map00564 Glycerophospholipid metabolism|map01100 Metabolic pathways	Lipid metabolism	-	R07390 2 Phosphatidylglycerol <=> Cardiolipin + Glycerol
LG-1_g_03015	K12410	cobB, srtN, npdA; NAD-dependent protein deacetylase/lipoamidase [EC:2.3.1.286 2.3.1.313]	map00760 Nicotinate and nicotinamide metabolism|map01100 Metabolic pathways	map00760 Nicotinate and nicotinamide metabolism|map01100 Metabolic pathways	Metabolism of cofactors and vitamins	2.3.1.286 protein acetyllysine N-acetyltransferase; Sir2; protein lysine deacetylase; NAD+-dependent protein deacetylase|2.3.1.313 NAD-dependent lipoamidase; SIRT4; srtN (gene name); cobB (gene name)	R10633 NAD+ + Histone N6-acetyl-L-lysine + H2O <=> Nicotinamide + Histone-L-lysine + O-Acetyl-ADP-ribose + H+|R10634 NAD+ + Protein N6-acetyl-L-lysine + H2O <=> Nicotinamide + Protein lysine + O-Acetyl-ADP-ribose + H+
LG-1_g_03020	K00567	ogt, MGMT; methylated-DNA-[protein]-cysteine S-methyltransferase [EC:2.1.1.63]	-	-	Protein families: genetic information processing	2.1.1.63 methylated-DNA---[protein]-cysteine S-methyltransferase; ada (gene name); ogt (gene name); MGT1 (gene name); MGMT (gene name)	-
LG-1_g_03035	K03652	MPG; DNA-3-methyladenine glycosylase [EC:3.2.2.21]	map03410 Base excision repair	map03410 Base excision repair	Replication and repair|Protein families: genetic information processing	3.2.2.21 DNA-3-methyladenine glycosylase II; deoxyribonucleate 3-methyladenine glycosidase II; 3-methyladenine DNA glycosylase II; DNA-3-methyladenine glycosidase II; AlkA	-
LG-1_g_03040	K17073	lysX1; putative lysine transport system substrate-binding protein	map02010 ABC transporters	map02010 ABC transporters	Membrane transport|Protein families: signaling and cellular processes	-	-
LG-1_g_03040	K17074	lysX2; putative lysine transport system permease protein	map02010 ABC transporters	map02010 ABC transporters	Membrane transport|Protein families: signaling and cellular processes	-	-
LG-1_g_03045	K17076	lysY; putative lysine transport system ATP-binding protein	map02010 ABC transporters	map02010 ABC transporters	Membrane transport|Protein families: signaling and cellular processes	-	-
LG-1_g_03095	K03744	lemA; LemA protein	-	-	Poorly characterized	-	-
LG-1_g_03100	K03799	htpX; heat shock protein HtpX [EC:3.4.24.-]	-	-	Protein families: metabolism	-	-
LG-1_g_03105	K03799	htpX; heat shock protein HtpX [EC:3.4.24.-]	-	-	Protein families: metabolism	-	-
LG-1_g_03115	K16925	ykoE; energy-coupling factor transport system permease protein	-	-	Protein families: signaling and cellular processes	-	-
LG-1_g_03120	K01552	ecfA; energy-coupling factor transport system ATP-binding protein [EC:7.-.-.-]	-	-	Protein families: signaling and cellular processes	-	-
LG-1_g_03125	K16785	ecfT; energy-coupling factor transport system permease protein	map02010 ABC transporters	map02010 ABC transporters	Membrane transport|Protein families: signaling and cellular processes	-	-
LG-1_g_03130	K00783	rlmH; 23S rRNA (pseudouridine1915-N3)-methyltransferase [EC:2.1.1.177]	-	-	Protein families: genetic information processing	2.1.1.177 23S rRNA (pseudouridine1915-N3)-methyltransferase; YbeA; RlmH; pseudouridine methyltransferase; m3Psi methyltransferase; Psi1915-specific methyltransferase; rRNA large subunit methyltransferase H	-
LG-1_g_03135	K04771	degP, htrA; serine protease Do [EC:3.4.21.107]	map01503 Cationic antimicrobial peptide (CAMP) resistance|map02020 Two-component system	map01503 Cationic antimicrobial peptide (CAMP) resistance|map02020 Two-component system	Signal transduction|Drug resistance: antimicrobial|Protein families: metabolism|Protein families: genetic information processing	3.4.21.107 peptidase Do; DegP; DegP protease; HtrA; high temperature requirement protease A; HrtA heat shock protein; protease Do; Do protease	-
LG-1_g_03155	K07652	vicK; two-component system, OmpR family, sensor histidine kinase VicK [EC:2.7.13.3]	map02020 Two-component system	map02020 Two-component system	Signal transduction|Protein families: metabolism|Protein families: signaling and cellular processes	2.7.13.3 histidine kinase; EnvZ; histidine kinase (ambiguous); histidine protein kinase (ambiguous); protein histidine kinase (ambiguous); protein kinase (histidine) (ambiguous); HK1; HP165; Sln1p	-
LG-1_g_03160	K07668	vicR; two-component system, OmpR family, response regulator VicR	map02020 Two-component system	map02020 Two-component system	Signal transduction|Protein families: signaling and cellular processes	-	-
LG-1_g_03220	K01259	pip; proline iminopeptidase [EC:3.4.11.5]	map00330 Arginine and proline metabolism|map01100 Metabolic pathways	map00330 Arginine and proline metabolism|map01100 Metabolic pathways	Amino acid metabolism|Protein families: metabolism	3.4.11.5 prolyl aminopeptidase; proline aminopeptidase; Pro-X aminopeptidase; cytosol aminopeptidase V; proline iminopeptidase	R00135 Peptide + H2O <=> L-Proline + Peptide
LG-1_g_03225	K03183	ubiE; demethylmenaquinone methyltransferase / 2-methoxy-6-polyprenyl-1,4-benzoquinol methylase [EC:2.1.1.163 2.1.1.201]	map00130 Ubiquinone and other terpenoid-quinone biosynthesis|map01100 Metabolic pathways|map01110 Biosynthesis of secondary metabolites|map01240 Biosynthesis of cofactors	map00130 Ubiquinone and other terpenoid-quinone biosynthesis|map01100 Metabolic pathways|map01110 Biosynthesis of secondary metabolites|map01240 Biosynthesis of cofactors	Metabolism of cofactors and vitamins	2.1.1.163 demethylmenaquinone methyltransferase; S-adenosyl-L-methione---DMK methyltransferase; demethylmenaquinone C-methylase; 2-heptaprenyl-1,4-naphthoquinone methyltransferase; 2-demethylmenaquinone methyltransferase; S-adenosyl-L-methione:2-demethylmenaquinone methyltransferase|2.1.1.201 2-methoxy-6-polyprenyl-1,4-benzoquinol methylase; ubiE (gene name, ambiguous)	R09736 S-adenosyl-L-methione:demethylmenaquinol methyltransferase; Demethylmenaquinol + S-Adenosyl-L-methionine <=> Menaquinol + S-Adenosyl-L-homocysteine|R09737 S-adenosyl-L-methionine:2-methoxy-6-all-trans-polyprenyl-1,4-benzoquinol 5-C-methyltransferase; S-Adenosyl-L-methionine + 2-Methoxy-6-all-trans-polyprenyl-1,4-benzoquinol <=> S-Adenosyl-L-homocysteine + 6-Methoxy-3-methyl-2-all-trans-pol…
LG-1_g_03230	K03311	TC.LIVCS; branched-chain amino acid:cation transporter, LIVCS family	-	-	Unclassified: signaling and cellular processes	-	-
LG-1_g_03235	K17363	urdA; urocanate reductase [EC:1.3.99.33]	map00340 Histidine metabolism	map00340 Histidine metabolism	Amino acid metabolism	1.3.99.33 urocanate reductase; urdA (gene name)	R10330 dihydrourocanate:acceptor oxidoreductase; Dihydrourocanate + Acceptor <=> Urocanate + Reduced acceptor
LG-1_g_03240	K21757	benM; LysR family transcriptional regulator, benzoate and cis,cis-muconate-responsive activator of ben and cat genes	-	-	Protein families: genetic information processing	-	-
LG-1_g_03245	K20265	gadC; glutamate:GABA antiporter	map02024 Quorum sensing	map02024 Quorum sensing	Cellular community - prokaryotes|Protein families: signaling and cellular processes	-	-
LG-1_g_03260	K03778	ldhA; D-lactate dehydrogenase [EC:1.1.1.28]	map00620 Pyruvate metabolism|map01100 Metabolic pathways|map01120 Microbial metabolism in diverse environments	map00620 Pyruvate metabolism|map01100 Metabolic pathways|map01120 Microbial metabolism in diverse environments	Carbohydrate metabolism	1.1.1.28 D-lactate dehydrogenase; lactic acid dehydrogenase; lactic acid dehydrogenase; D-specific lactic dehydrogenase; D-(-)-lactate dehydrogenase (NAD+); D-lactic acid dehydrogenase; D-lactic dehydrogenase	R00704 (R)-lactate:NAD+ oxidoreductase; (R)-Lactate + NAD+ <=> Pyruvate + NADH + H+
LG-1_g_03270	K00088	IMPDH, guaB; IMP dehydrogenase [EC:1.1.1.205]	map00230 Purine metabolism|map00983 Drug metabolism - other enzymes|map01100 Metabolic pathways|map01110 Biosynthesis of secondary metabolites|map01232 Nucleotide metabolism	map00230 Purine metabolism|map00983 Drug metabolism - other enzymes|map01100 Metabolic pathways|map01110 Biosynthesis of secondary metabolites|map01232 Nucleotide metabolism	Nucleotide metabolism|Xenobiotics biodegradation and metabolism|Protein families: signaling and cellular processes	1.1.1.205 IMP dehydrogenase; inosine-5'-phosphate dehydrogenase; inosinic acid dehydrogenase; inosinate dehydrogenase; inosine 5'-monophosphate dehydrogenase; inosine monophosphate dehydrogenase; IMP oxidoreductase; inosine monophosphate oxidoreductase	R01130 IMP:NAD+ oxidoreductase; IMP + NAD+ + H2O <=> Xanthosine 5'-phosphate + NADH + H+|R08240 6-thioinosine 5'-monophosphate:NAD+ oxidoreductase; 6-Thioinosine-5'-monophosphate + NAD+ + H2O <=> 6-Thioxanthine 5'-monophosphate + NADH + H+
LG-1_g_03275	K00383	GSR, gor; glutathione reductase (NADPH) [EC:1.8.1.7]	map00480 Glutathione metabolism|map01100 Metabolic pathways|map04918 Thyroid hormone synthesis|map05415 Diabetic cardiomyopathy	map00480 Glutathione metabolism|map01100 Metabolic pathways|map04918 Thyroid hormone synthesis|map05415 Diabetic cardiomyopathy	Metabolism of other amino acids|Endocrine system|Cardiovascular disease	1.8.1.7 glutathione-disulfide reductase; glutathione reductase; glutathione reductase (NADPH); NADPH-glutathione reductase; GSH reductase; GSSG reductase; NADPH-GSSG reductase; glutathione S-reductase; NADPH:oxidized-glutathione oxidoreductase	R00094 glutathione:NAD+ oxidoreductase; 2 Glutathione + NAD+ <=> Glutathione disulfide + NADH + H+|R00115 glutathione:NADP+ oxidoreductase; 2 Glutathione + NADP+ <=> Glutathione disulfide + NADPH + H+
LG-1_g_03300	K01142	E3.1.11.2, xthA; exodeoxyribonuclease III [EC:3.1.11.2]	map03410 Base excision repair	map03410 Base excision repair	Replication and repair|Protein families: genetic information processing	3.1.11.2 exodeoxyribonuclease III; Escherichia coli exonuclease III; E. coli exonuclease III; endoribonuclease III	-
LG-1_g_03315	K03284	corA; magnesium transporter	-	-	Protein families: signaling and cellular processes	-	-
LG-1_g_03320	K18220	tetM, tetO; ribosomal protection tetracycline resistance protein	-	-	Protein families: signaling and cellular processes	-	-
LG-1_g_03355	K07025	K07025; putative hydrolase of the HAD superfamily	-	-	Poorly characterized	-	-
LG-1_g_03390	K03530	hupB; DNA-binding protein HU-beta	-	-	Protein families: genetic information processing	-	-
LG-1_g_03395	K03977	engA, der; GTPase	-	-	Protein families: genetic information processing	-	-
LG-1_g_03400	K02945	RP-S1, rpsA; small subunit ribosomal protein S1	map03010 Ribosome	map03010 Ribosome	Translation|Protein families: genetic information processing	-	-
LG-1_g_03405	K00945	cmk; CMP/dCMP kinase [EC:2.7.4.25]	map00240 Pyrimidine metabolism|map01100 Metabolic pathways|map01232 Nucleotide metabolism	map00240 Pyrimidine metabolism|map01100 Metabolic pathways|map01232 Nucleotide metabolism	Nucleotide metabolism	2.7.4.25 (d)CMP kinase; cmk (gene name); prokaryotic cytidylate kinase; deoxycytidylate kinase (misleading); dCMP kinase (misleading); deoxycytidine monophosphokinase (misleading)	R00512 ATP:CMP phosphotransferase; ATP + CMP <=> ADP + CDP|R01665 ATP:dCMP phosphotransferase; ATP + dCMP <=> ADP + dCDP
LG-1_g_03410	K23675	fmnP, ribU; riboflavin transporter	-	-	Protein families: signaling and cellular processes	-	-
LG-1_g_03420	K06178	rluB; 23S rRNA pseudouridine2605 synthase [EC:5.4.99.22]	-	-	Protein families: genetic information processing	5.4.99.22 23S rRNA pseudouridine2605 synthase; RluB; YciL	-
LG-1_g_03425	K06024	scpB; segregation and condensation protein B	-	-	Protein families: genetic information processing	-	-
LG-1_g_03430	K05896	scpA; segregation and condensation protein A	-	-	Protein families: genetic information processing	-	-
LG-1_g_03435	K02859	ribT; riboflavin biosynthesis RibT protein	-	-	Unclassified: metabolism	-	-
LG-1_g_03440	K04763	xerD; integrase/recombinase XerD	-	-	Protein families: genetic information processing	-	-
LG-1_g_03445	K00243	K00243; uncharacterized protein	-	-	Poorly characterized	-	-
LG-1_g_03450	K00873	PK, pyk; pyruvate kinase [EC:2.7.1.40]	map00010 Glycolysis / Gluconeogenesis|map00620 Pyruvate metabolism|map01100 Metabolic pathways|map01110 Biosynthesis of secondary metabolites|map01120 Microbial metabolism in diverse environments|map01200 Carbon metabolism|map01230 Biosynthesis of amino acids|map04922 Glucagon signaling pathway|map04930 Type II diabetes mellitus|map05165 Human papillomavirus infection|map05203 Viral carcinogenesi…	map00010 Glycolysis / Gluconeogenesis|map00620 Pyruvate metabolism|map01100 Metabolic pathways|map01110 Biosynthesis of secondary metabolites|map01120 Microbial metabolism in diverse environments|map01200 Carbon metabolism|map01230 Biosynthesis of amino acids|map04922 Glucagon signaling pathway|map04930 Type II diabetes mellitus|map05165 Human papillomavirus infection|map05203 Viral carcinogenesi…	Carbohydrate metabolism|Endocrine system|Cancer: overview|Infectious disease: viral|Endocrine and metabolic disease|Protein families: genetic information processing|Protein families: signaling and cellular processes	2.7.1.40 pyruvate kinase; phosphoenolpyruvate kinase; phosphoenol transphosphorylase	R00200 ATP:pyruvate 2-O-phosphotransferase; ATP + Pyruvate <=> ADP + Phosphoenolpyruvate|R00430 GTP:pyruvate 2-O-phosphotransferase; GTP + Pyruvate <=> GDP + Phosphoenolpyruvate|R01138 dATP:pyruvate 2-O-phosphotransferase; dATP + Pyruvate <=> dADP + Phosphoenolpyruvate|R01858 dGTP:pyruvate 2-O-phosphotransferase; dGTP + Pyruvate <=> dGDP + Phosphoenolpyruvate|R02320 NTP:pyruvate O2-phosphotransfe…
LG-1_g_03455	K00850	pfkA, PFK; 6-phosphofructokinase 1 [EC:2.7.1.11]	map00010 Glycolysis / Gluconeogenesis|map00030 Pentose phosphate pathway|map00051 Fructose and mannose metabolism|map00052 Galactose metabolism|map00680 Methane metabolism|map01100 Metabolic pathways|map01110 Biosynthesis of secondary metabolites|map01120 Microbial metabolism in diverse environments|map01200 Carbon metabolism|map01230 Biosynthesis of amino acids|map03018 RNA degradation|map04066 …	map00010 Glycolysis / Gluconeogenesis|map00030 Pentose phosphate pathway|map00051 Fructose and mannose metabolism|map00052 Galactose metabolism|map00680 Methane metabolism|map01100 Metabolic pathways|map01110 Biosynthesis of secondary metabolites|map01120 Microbial metabolism in diverse environments|map01200 Carbon metabolism|map01230 Biosynthesis of amino acids|map03018 RNA degradation|map04066 …	Carbohydrate metabolism|Energy metabolism|Folding, sorting and degradation|Signal transduction|Endocrine system|Cancer: overview|Protein families: metabolism|Protein families: genetic information processing	2.7.1.11 6-phosphofructokinase; phosphohexokinase; phosphofructokinase I; phosphofructokinase (phosphorylating); 6-phosphofructose 1-kinase; ATP-dependent phosphofructokinase; D-fructose-6-phosphate 1-phosphotransferase; fructose 6-phosphate kinase; fructose 6-phosphokinase; nucleotide triphosphate-dependent phosphofructokinase; phospho-1,6-fructokinase; PFK	R00756 ATP:D-fructose-6-phosphate 1-phosphotransferase; ATP + D-Fructose 6-phosphate <=> ADP + D-Fructose 1,6-bisphosphate|R03236 ATP:D-tagatose-6-phosphate 1-phosphotransferase; D-Tagatose 6-phosphate + ATP <=> D-Tagatose 1,6-bisphosphate + ADP|R03237 CTP:D-tagatose 6-phosphate 1-phosphotransferase; CTP + D-Tagatose 6-phosphate <=> CDP + D-Tagatose 1,6-bisphosphate|R03238 UTP:D-tagatose 6-phosph…
LG-1_g_03465	K02337	dnaE; DNA polymerase III subunit alpha [EC:2.7.7.7]	map03030 DNA replication|map03430 Mismatch repair|map03440 Homologous recombination	map03030 DNA replication|map03430 Mismatch repair|map03440 Homologous recombination	Replication and repair|Protein families: genetic information processing	2.7.7.7 DNA-directed DNA polymerase; DNA polymerase I; DNA polymerase II; DNA polymerase III; DNA polymerase alpha; DNA polymerase beta; DNA polymerase gamma; DNA nucleotidyltransferase (DNA-directed); deoxyribonucleate nucleotidyltransferase; deoxynucleate polymerase; deoxyribonucleic acid duplicase; deoxyribonucleic acid polymerase; deoxyribonucleic duplicase; deoxyribonucleic polymerase; deoxy…	-
LG-1_g_03475	K01119	cpdB; 2',3'-cyclic-nucleotide 2'-phosphodiesterase / 3'-nucleotidase [EC:3.1.4.16 3.1.3.6]	map00230 Purine metabolism|map00240 Pyrimidine metabolism|map01100 Metabolic pathways	map00230 Purine metabolism|map00240 Pyrimidine metabolism|map01100 Metabolic pathways	Nucleotide metabolism	3.1.4.16 2',3'-cyclic-nucleotide 2'-phosphodiesterase; ribonucleoside 2',3'-cyclic phosphate diesterase; 2',3 '-cyclic AMP phosphodiesterase; 2',3'-cyclic nucleotidase; cyclic 2',3'-nucleotide 2'-phosphodiesterase; cyclic 2',3'-nucleotide phosphodiesterase; 2',3'-cyclic nucleoside monophosphate phosphodiesterase; 2',3'-cyclic AMP 2'-phosphohydrolase; cyclic phosphodiesterase:3'-nucleotidase; 2',3…	R01562 adenosine 3'-phosphate phosphohydrolase; 3'-AMP + H2O <=> Adenosine + Orthophosphate|R01877 uridine 3'-monophosphate phosphohydrolase; 3'-UMP + H2O <=> Uridine + Orthophosphate|R02148 guanosine 3'-phosphate phosphohydrolase; Guanosine 3'-phosphate + H2O <=> Guanosine + Orthophosphate|R02370 cytidine 3'-phosphate phosphohydrolase; 3'-CMP + H2O <=> Cytidine + Orthophosphate|R03537 2',3'-cycl…
LG-1_g_03480	K02911	RP-L32, MRPL32, rpmF; large subunit ribosomal protein L32	map03010 Ribosome	map03010 Ribosome	Translation|Protein families: genetic information processing	-	-
LG-1_g_03490	K07124	K07124; uncharacterized protein	-	-	Poorly characterized	-	-
LG-1_g_03495	K00784	rnz; ribonuclease Z [EC:3.1.26.11]	-	-	Protein families: genetic information processing	3.1.26.11 tRNase Z; 3 tRNase; tRNA 3 endonuclease; RNase Z; 3' tRNase	-
LG-1_g_03505	K03979	obgE, cgtA, MTG2; GTPase [EC:3.6.5.-]	-	-	Protein families: genetic information processing	-	-
LG-1_g_03510	K03703	uvrC; excinuclease ABC subunit C	map03420 Nucleotide excision repair	map03420 Nucleotide excision repair	Replication and repair|Protein families: genetic information processing	-	-
LG-1_g_03555	K03574	mutT, NUDT15, MTH2; 8-oxo-dGTP diphosphatase [EC:3.6.1.55]	-	-	Protein families: genetic information processing	3.6.1.55 8-oxo-dGTP diphosphatase; MutT; 7,8-dihydro-8-oxoguanine triphosphatase; 8-oxo-dGTPase; 7,8-dihydro-8-oxo-dGTP pyrophosphohydrolase	-
LG-1_g_03565	K03799	htpX; heat shock protein HtpX [EC:3.4.24.-]	-	-	Protein families: metabolism	-	-
LG-1_g_03600	K25307	wzb, etp; low molecular weight protein-tyrosine phosphatase [EC:3.1.3.48]	map02020 Two-component system	map02020 Two-component system	Signal transduction	3.1.3.48 protein-tyrosine-phosphatase; phosphotyrosine phosphatase; phosphoprotein phosphatase (phosphotyrosine); phosphotyrosine histone phosphatase; protein phosphotyrosine phosphatase; tyrosylprotein phosphatase; phosphotyrosine protein phosphatase; phosphotyrosylprotein phosphatase; tyrosine O-phosphate phosphatase; PPT-phosphatase; PTPase; [phosphotyrosine]protein phosphatase; PTP-phosphatase	-
LG-1_g_03605	K03978	engB; GTP-binding protein	-	-	Protein families: genetic information processing	-	-
LG-1_g_03610	K03544	clpX, CLPX; ATP-dependent Clp protease ATP-binding subunit ClpX	map04112 Cell cycle - Caulobacter	map04112 Cell cycle - Caulobacter	Cell growth and death|Protein families: genetic information processing	-	-
LG-1_g_03615	K03545	tig; trigger factor	-	-	Unclassified: genetic information processing	-	-
LG-1_g_03620	K02358	tuf, TUFM; elongation factor Tu	map04626 Plant-pathogen interaction	map04626 Plant-pathogen interaction	Environmental adaptation|Protein families: genetic information processing|Protein families: signaling and cellular processes	-	-
LG-1_g_03630	K12574	rnj; ribonuclease J [EC:3.1.-.-]	map03018 RNA degradation	map03018 RNA degradation	Folding, sorting and degradation|Protein families: genetic information processing	-	-
LG-1_g_03635	K02956	RP-S15, MRPS15, rpsO; small subunit ribosomal protein S15	map03010 Ribosome	map03010 Ribosome	Translation|Protein families: genetic information processing	-	-
LG-1_g_03640	K02968	RP-S20, rpsT; small subunit ribosomal protein S20	map03010 Ribosome	map03010 Ribosome	Translation|Protein families: genetic information processing	-	-
LG-1_g_03645	K02340	holA; DNA polymerase III subunit delta [EC:2.7.7.7]	map03030 DNA replication|map03430 Mismatch repair|map03440 Homologous recombination	map03030 DNA replication|map03430 Mismatch repair|map03440 Homologous recombination	Replication and repair|Protein families: genetic information processing	2.7.7.7 DNA-directed DNA polymerase; DNA polymerase I; DNA polymerase II; DNA polymerase III; DNA polymerase alpha; DNA polymerase beta; DNA polymerase gamma; DNA nucleotidyltransferase (DNA-directed); deoxyribonucleate nucleotidyltransferase; deoxynucleate polymerase; deoxyribonucleic acid duplicase; deoxyribonucleic acid polymerase; deoxyribonucleic duplicase; deoxyribonucleic polymerase; deoxy…	-
LG-1_g_03650	K02238	comEC; competence protein ComEC	-	-	Protein families: signaling and cellular processes	-	-
LG-1_g_03655	K02237	comEA; competence protein ComEA	-	-	Protein families: signaling and cellular processes	-	-
LG-1_g_03660	K07177	K07177; Lon-like protease	-	-	Protein families: metabolism	-	-
LG-1_g_03665	K00954	E2.7.7.3A, coaD, kdtB; pantetheine-phosphate adenylyltransferase [EC:2.7.7.3]	map00770 Pantothenate and CoA biosynthesis|map01100 Metabolic pathways|map01240 Biosynthesis of cofactors	map00770 Pantothenate and CoA biosynthesis|map01100 Metabolic pathways|map01240 Biosynthesis of cofactors	Metabolism of cofactors and vitamins	2.7.7.3 pantetheine-phosphate adenylyltransferase; dephospho-CoA pyrophosphorylase; pantetheine phosphate adenylyltransferase; dephospho-coenzyme A pyrophosphorylase; 3'-dephospho-CoA pyrophosphorylase	R03035 ATP:pantetheine-4'-phosphate adenylyltransferase; ATP + Pantetheine 4'-phosphate <=> Diphosphate + Dephospho-CoA
LG-1_g_03670	K08316	rsmD; 16S rRNA (guanine966-N2)-methyltransferase [EC:2.1.1.171]	-	-	Protein families: genetic information processing	2.1.1.171 16S rRNA (guanine966-N2)-methyltransferase; yhhF (gene name); rsmD (gene name); m2G966 methyltransferase	R07234 S-adenosyl-L-methionine:rRNA (guanine-N2-)-methyltransferase; S-Adenosyl-L-methionine + rRNA <=> S-Adenosyl-L-homocysteine + rRNA containing N2-methylguanine
LG-1_g_03680	K03588	ftsW, spoVE; cell division protein FtsW	map04112 Cell cycle - Caulobacter	map04112 Cell cycle - Caulobacter	Cell growth and death|Protein families: genetic information processing|Protein families: signaling and cellular processes	-	-
LG-1_g_03685	K06207	typA, bipA; GTP-binding protein	-	-	Unclassified: signaling and cellular processes	-	-
LG-1_g_03690	K01462	PDF, def; peptide deformylase [EC:3.5.1.88]	-	-	Unclassified: metabolism	3.5.1.88 peptide deformylase; N-formylmethionylaminoacyl-tRNA deformylase	-
LG-1_g_03700	K12574	rnj; ribonuclease J [EC:3.1.-.-]	map03018 RNA degradation	map03018 RNA degradation	Folding, sorting and degradation|Protein families: genetic information processing	-	-
LG-1_g_03710	K03581	recD; exodeoxyribonuclease V alpha subunit [EC:3.1.11.5]	map03440 Homologous recombination	map03440 Homologous recombination	Replication and repair|Protein families: genetic information processing	3.1.11.5 exodeoxyribonuclease V; Escherichia coli exonuclease V; E. coli exonuclease V; gene recBC endoenzyme; RecBC deoxyribonuclease; gene recBC DNase; exonuclease V; gene recBCD enzymes	-
LG-1_g_03725	K00566	mnmA, trmU; tRNA-uridine 2-sulfurtransferase [EC:2.8.1.13]	map04122 Sulfur relay system	map04122 Sulfur relay system	Folding, sorting and degradation|Protein families: genetic information processing	2.8.1.13 tRNA-uridine 2-sulfurtransferase; mnmA (gene name)	R08700 [enzyme]-S-sulfanylcysteine:tRNA-uridine sulfurtransferase (ATP-hydrolysing); tRNA uridine + [Enzyme]-S-sulfanylcysteine + ATP <=> tRNA containing 2-thiouridine + [Enzyme]-cysteine + AMP + Diphosphate
LG-1_g_03735	K04487	iscS, NFS1; cysteine desulfurase [EC:2.8.1.7]	map00730 Thiamine metabolism|map01100 Metabolic pathways|map01240 Biosynthesis of cofactors|map04122 Sulfur relay system	map00730 Thiamine metabolism|map01100 Metabolic pathways|map01240 Biosynthesis of cofactors|map04122 Sulfur relay system	Metabolism of cofactors and vitamins|Folding, sorting and degradation|Protein families: genetic information processing|Protein families: signaling and cellular processes	2.8.1.7 cysteine desulfurase; IscS; NIFS; NifS; SufS; cysteine desulfurylase	R07460 L-cysteine:[enzyme]-cysteine sulfurtransferase; [Enzyme]-cysteine + L-Cysteine <=> [Enzyme]-S-sulfanylcysteine + L-Alanine|R11528 L-cysteine:sulfur-acceptor sulfurtransferase; L-Cysteine + [Protein]-L-cysteine <=> L-Alanine + [Protein]-S-sulfanyl-L-cysteine|R11529 [enzyme]-S-sulfanylcysteine:sulfur-acceptor sulfurtransferase; [Enzyme]-S-sulfanylcysteine + [Protein]-L-cysteine <=> [Enzyme]-…
LG-1_g_03740	K01243	mtnN, mtn, pfs; adenosylhomocysteine nucleosidase [EC:3.2.2.9]	map00270 Cysteine and methionine metabolism|map01100 Metabolic pathways|map01230 Biosynthesis of amino acids	map00270 Cysteine and methionine metabolism|map01100 Metabolic pathways|map01230 Biosynthesis of amino acids	Amino acid metabolism	3.2.2.9 adenosylhomocysteine nucleosidase; S-adenosylhomocysteine hydrolase (ambiguous); S-adenosylhomocysteine nucleosidase; 5'-methyladenosine nucleosidase; S-adenosylhomocysteine/5'-methylthioadenosine nucleosidase; AdoHcy/MTA nucleosidase; MTN2 (gene name); mtnN (gene name)	R00194 S-adenosyl-L-homocysteine homocysteinylribohydrolase; S-Adenosyl-L-homocysteine + H2O <=> S-Ribosyl-L-homocysteine + Adenine|R01401 methylthioadenosine methylthioribohydrolase; 5'-Methylthioadenosine + H2O <=> Adenine + 5-Methylthio-D-ribose
LG-1_g_03750	K01515	nudF; ADP-ribose diphosphatase [EC:3.6.1.13 3.6.1.-]	map00230 Purine metabolism|map00740 Riboflavin metabolism|map01100 Metabolic pathways	map00230 Purine metabolism|map00740 Riboflavin metabolism|map01100 Metabolic pathways	Nucleotide metabolism|Metabolism of cofactors and vitamins	3.6.1.13 ADP-ribose diphosphatase; ADPribose pyrophosphatase; adenosine diphosphoribose pyrophosphatase; ADPR-PPase; ADP-ribose ribophosphohydrolase	R01054 ADP-ribose ribophosphohydrolase; ADP-ribose + H2O <=> AMP + D-Ribose 5-phosphate|R12896 prenyl diphosphate diphosphate phosphohydrolase; Dimethylallyl diphosphate + H2O <=> Dimethylallyl phosphate + Orthophosphate
LG-1_g_03755	K03704	cspA; cold shock protein	-	-	Unclassified: genetic information processing	-	-
LG-1_g_03760	K01870	IARS, ileS; isoleucyl-tRNA synthetase [EC:6.1.1.5]	map00970 Aminoacyl-tRNA biosynthesis	map00970 Aminoacyl-tRNA biosynthesis	Translation|Protein families: metabolism|Protein families: genetic information processing	6.1.1.5 isoleucine---tRNA ligase; isoleucyl-tRNA synthetase; isoleucyl-transfer ribonucleate synthetase; isoleucyl-transfer RNA synthetase; isoleucine-transfer RNA ligase; isoleucine-tRNA synthetase; isoleucine translase	R03656 L-isoleucine:tRNA(Ile) ligase (AMP-forming); ATP + L-Isoleucine + tRNA(Ile) <=> AMP + Diphosphate + L-Isoleucyl-tRNA(Ile)
LG-1_g_03765	K04074	divIVA; cell division initiation protein	-	-	Protein families: genetic information processing	-	-
LG-1_g_03775	K02221	yggT; YggT family protein	-	-	Protein families: signaling and cellular processes	-	-
LG-1_g_03780	K09772	sepF; cell division inhibitor SepF	-	-	Protein families: genetic information processing	-	-
LG-1_g_03785	K03531	ftsZ; cell division protein FtsZ	map04112 Cell cycle - Caulobacter	map04112 Cell cycle - Caulobacter	Cell growth and death|Protein families: genetic information processing|Protein families: signaling and cellular processes	-	-
LG-1_g_03790	K03590	ftsA; cell division protein FtsA	map04112 Cell cycle - Caulobacter	map04112 Cell cycle - Caulobacter	Cell growth and death|Protein families: genetic information processing|Protein families: signaling and cellular processes	-	-
LG-1_g_03795	K03589	ftsQ; cell division protein FtsQ	map04112 Cell cycle - Caulobacter	map04112 Cell cycle - Caulobacter	Cell growth and death|Protein families: genetic information processing	-	-
LG-1_g_03800	K02563	murG; UDP-N-acetylglucosamine--N-acetylmuramyl-(pentapeptide) pyrophosphoryl-undecaprenol N-acetylglucosamine transferase [EC:2.4.1.227]	map00550 Peptidoglycan biosynthesis|map01100 Metabolic pathways|map01502 Vancomycin resistance|map04112 Cell cycle - Caulobacter	map00550 Peptidoglycan biosynthesis|map01100 Metabolic pathways|map01502 Vancomycin resistance|map04112 Cell cycle - Caulobacter	Glycan biosynthesis and metabolism|Cell growth and death|Drug resistance: antimicrobial|Protein families: metabolism	2.4.1.227 undecaprenyldiphospho-muramoylpentapeptide beta-N-acetylglucosaminyltransferase; MurG transferase; UDP-N-D-glucosamine:N-acetyl-alpha-D-muramyl(oyl-L-Ala-gamma-D-Glu-L-Lys-D-Ala-D-Ala)-diphosphoundecaprenol beta-1,4-N-acetylglucosaminlytransferase; UDP-N-acetyl-D-glucosamine:N-acetyl-alpha-D-muramyl(oyl-L-Ala-gamma-D-Glu-L-Lys-D-Ala-D-Ala)-diphosphoundecaprenol 4-beta-N-acetylglucosamin…	R05032 UDP-N-acetyl-D-glucosamine:undecaprenyl-diphospho-N-acetylmuramoyl-L-alanyl-gamma-D-glutamyl-meso-2,6-diaminopimeloyl-D-alanyl-D-alanine 4-beta-N-acetylglucosaminlytransferase; Undecaprenyl-diphospho-N-acetylmuramoyl-L-alanyl-D-glutamyl-meso-2,6-diaminopimeloyl-D-alanyl-D-alanine + UDP-N-acetyl-alpha-D-glucosamine <=> Undecaprenyl-diphospho-N-acetylmuramoyl-(N-acetylglucosamine)-L-alanyl-D…
LG-1_g_03805	K01925	murD; UDP-N-acetylmuramoylalanine--D-glutamate ligase [EC:6.3.2.9]	map00470 D-Amino acid metabolism|map00550 Peptidoglycan biosynthesis|map01100 Metabolic pathways	map00470 D-Amino acid metabolism|map00550 Peptidoglycan biosynthesis|map01100 Metabolic pathways	Metabolism of other amino acids|Glycan biosynthesis and metabolism|Protein families: metabolism	6.3.2.9 UDP-N-acetylmuramoyl-L-alanine---D-glutamate ligase; MurD synthetase; UDP-N-acetylmuramoyl-L-alanyl-D-glutamate synthetase; uridine diphospho-N-acetylmuramoylalanyl-D-glutamate synthetase; D-glutamate-adding enzyme; D-glutamate ligase; UDP-Mur-NAC-L-Ala:D-Glu ligase; UDP-N-acetylmuramoyl-L-alanine:glutamate ligase (ADP-forming); UDP-N-acetylmuramoylalanine---D-glutamate ligase; UDP-N-acet…	R02783 UDP-N-acetylmuramoyl-L-alanine:D-glutamate ligase (ADP-forming); ATP + UDP-N-acetylmuramoyl-L-alanine + D-Glutamate <=> ADP + Orthophosphate + UDP-N-acetylmuramoyl-L-alanyl-D-glutamate
LG-1_g_03810	K01000	mraY; phospho-N-acetylmuramoyl-pentapeptide-transferase [EC:2.7.8.13]	map00550 Peptidoglycan biosynthesis|map01100 Metabolic pathways|map01502 Vancomycin resistance	map00550 Peptidoglycan biosynthesis|map01100 Metabolic pathways|map01502 Vancomycin resistance	Glycan biosynthesis and metabolism|Drug resistance: antimicrobial|Protein families: metabolism	2.7.8.13 phospho-N-acetylmuramoyl-pentapeptide-transferase; MraY transferase; UDP-MurNAc-L-Ala-D-gamma-Glu-L-Lys-D-Ala-D-Ala:C55-isoprenoid alcohol transferase; UDP-MurNAc-Ala-gammaDGlu-Lys-DAla-DAla:undecaprenylphosphate transferase; phospho-N-acetylmuramoyl pentapeptide translocase; phospho-MurNAc-pentapeptide transferase; phospho-NAc-muramoyl-pentapeptide translocase (UMP); phosphoacetylmuramo…	R05629 UDPMurAc(oyl-L-Ala-D-gamma-Glu-L-Lys-D-Ala-D-Ala):undecaprenyl-phosphate phospho-N-acetylmuramoyl-pentapeptide-transferase; UDPMurNAc(oyl-L-Ala-D-gamma-Glu-L-Lys-D-Ala-D-Ala) + di-trans,poly-cis-Undecaprenyl phosphate <=> UMP + MurAc(oyl-L-Ala-D-gamma-Glu-L-Lys-D-Ala-D-Ala)-diphospho-undecaprenol|R05630 UDP-N-acetylmuramoyl-L-alanyl-gamma-D-glutamyl-meso-2,6-diaminopimeloyl-D-alanyl-D-alan…
LG-1_g_03815	K08724	pbpB; penicillin-binding protein 2B	map00550 Peptidoglycan biosynthesis|map01100 Metabolic pathways	map00550 Peptidoglycan biosynthesis|map01100 Metabolic pathways	Glycan biosynthesis and metabolism|Protein families: metabolism	-	-
LG-1_g_03820	K03586	ftsL; cell division protein FtsL	-	-	Protein families: genetic information processing	-	-
LG-1_g_03825	K03438	mraW, rsmH; 16S rRNA (cytosine1402-N4)-methyltransferase [EC:2.1.1.199]	-	-	Protein families: genetic information processing	2.1.1.199 16S rRNA (cytosine1402-N4)-methyltransferase; RsmH; MraW	-
LG-1_g_03830	K03925	mraZ; transcriptional regulator MraZ	-	-	Protein families: genetic information processing	-	-
LG-1_g_03845	K03571	mreD; rod shape-determining protein MreD	-	-	Protein families: genetic information processing	-	-
LG-1_g_03850	K03570	mreC; rod shape-determining protein MreC	-	-	Protein families: genetic information processing	-	-
LG-1_g_03855	K03569	mreB; rod shape-determining protein MreB and related proteins	-	-	Protein families: genetic information processing|Protein families: signaling and cellular processes	-	-
LG-1_g_03860	K03630	radC; DNA repair protein RadC	-	-	Unclassified: genetic information processing	-	-
LG-1_g_03870	K11754	folC; dihydrofolate synthase / folylpolyglutamate synthase [EC:6.3.2.12 6.3.2.17]	map00790 Folate biosynthesis|map01100 Metabolic pathways|map01240 Biosynthesis of cofactors	map00790 Folate biosynthesis|map01100 Metabolic pathways|map01240 Biosynthesis of cofactors	Metabolism of cofactors and vitamins	6.3.2.12 dihydrofolate synthase; dihydrofolate synthetase; 7,8-dihydrofolate synthetase; H2-folate synthetase; 7,8-dihydropteroate:L-glutamate ligase (ADP); dihydropteroate:L-glutamate ligase (ADP-forming); DHFS|6.3.2.17 tetrahydrofolate synthase; folylpolyglutamate synthase; folate polyglutamate synthetase; formyltetrahydropteroyldiglutamate synthetase; N10-formyltetrahydropteroyldiglutamate syn…	R00942 tetrahydrofolate:L-glutamate gamma-ligase (ADP-forming); ATP + Tetrahydrofolate + L-Glutamate <=> ADP + Orthophosphate + THF-L-glutamate|R02237 7,8-dihydropteroate:L-glutamate ligase (ADP-forming); ATP + Dihydropteroate + L-Glutamate <=> ADP + Orthophosphate + Dihydrofolate|R04241 tetrahydropteroyl-gamma-polyglutamate:L-glutamate gamma-ligase (ADP-forming); ATP + THF-polyglutamate(n) + L-G…
LG-1_g_03875	K01873	VARS, valS; valyl-tRNA synthetase [EC:6.1.1.9]	map00970 Aminoacyl-tRNA biosynthesis	map00970 Aminoacyl-tRNA biosynthesis	Translation|Protein families: metabolism|Protein families: genetic information processing	6.1.1.9 valine---tRNA ligase; valyl-tRNA synthetase; valyl-transfer ribonucleate synthetase; valyl-transfer RNA synthetase; valyl-transfer ribonucleic acid synthetase; valine transfer ribonucleate ligase; valine translase	R03665 L-valine:tRNAVal ligase (AMP-forming); ATP + L-Valine + tRNA(Val) <=> AMP + Diphosphate + L-Valyl-tRNA(Val)
LG-1_g_03880	K01537	ATP2C; P-type Ca2+ transporter type 2C [EC:7.2.2.10]	-	-	Unclassified: metabolism	7.2.2.10 P-type Ca2+ transporter; sarcoplasmic reticulum ATPase; sarco(endo)plasmic reticulum Ca2+-ATPase; calcium pump; Ca2+-pumping ATPase; plasma membrane Ca-ATPase; Ca2+-transporting ATPaseP-	-
LG-1_g_03885	K01126	E3.1.4.46, glpQ, ugpQ; glycerophosphoryl diester phosphodiesterase [EC:3.1.4.46]	map00564 Glycerophospholipid metabolism	map00564 Glycerophospholipid metabolism	Lipid metabolism	3.1.4.46 glycerophosphodiester phosphodiesterase; gene hpd protein; glycerophosphoryl diester phosphodiesterase; IgD-binding protein D	R01030 sn-glycero-3-phosphocholine glycerophosphohydrolase; sn-Glycero-3-phosphocholine + H2O <=> Choline + sn-Glycerol 3-phosphate|R01470 sn-glycero-3-phosphoethanolamine glycerophosphohydrolase; sn-Glycero-3-phosphoethanolamine + H2O <=> Ethanolamine + sn-Glycerol 3-phosphate
LG-1_g_03890	K06183	rsuA; 16S rRNA pseudouridine516 synthase [EC:5.4.99.19]	-	-	Protein families: genetic information processing	5.4.99.19 16S rRNA pseudouridine516 synthase; 16S RNA pseudouridine516 synthase; 16S PsiI516 synthase; 16S RNA Psi516 synthase; RNA pseudouridine synthase RsuA; RsuA; 16S RNA pseudouridine 516 synthase	-
LG-1_g_03895	K03151	thiI; tRNA uracil 4-sulfurtransferase [EC:2.8.1.4]	map00730 Thiamine metabolism|map01100 Metabolic pathways|map01240 Biosynthesis of cofactors|map04122 Sulfur relay system	map00730 Thiamine metabolism|map01100 Metabolic pathways|map01240 Biosynthesis of cofactors|map04122 Sulfur relay system	Metabolism of cofactors and vitamins|Folding, sorting and degradation|Protein families: genetic information processing	2.8.1.4 tRNA uracil 4-sulfurtransferase; thiI (gene name); transfer ribonucleate sulfurtransferase (ambiguous); RNA sulfurtransferase (ambiguous); ribonucleate sulfurtransferase (ambiguous); transfer RNA sulfurtransferase (ambiguous); transfer RNA thiolase (ambiguous); L-cysteine:tRNA sulfurtransferase (incorrect); tRNA sulfurtransferase (ambiguous)	R07461 [enzyme]-S-sulfanyl-L-cysteine:adenylyl-[sulfur-carrier protein] sulfurtransferase; [Enzyme]-S-sulfanylcysteine + Adenylyl-[sulfur-carrier protein] + Reduced acceptor <=> AMP + Thiocarboxy-[sulfur-carrier protein] + [Enzyme]-cysteine + Acceptor
LG-1_g_03900	K04487	iscS, NFS1; cysteine desulfurase [EC:2.8.1.7]	map00730 Thiamine metabolism|map01100 Metabolic pathways|map01240 Biosynthesis of cofactors|map04122 Sulfur relay system	map00730 Thiamine metabolism|map01100 Metabolic pathways|map01240 Biosynthesis of cofactors|map04122 Sulfur relay system	Metabolism of cofactors and vitamins|Folding, sorting and degradation|Protein families: genetic information processing|Protein families: signaling and cellular processes	2.8.1.7 cysteine desulfurase; IscS; NIFS; NifS; SufS; cysteine desulfurylase	R07460 L-cysteine:[enzyme]-cysteine sulfurtransferase; [Enzyme]-cysteine + L-Cysteine <=> [Enzyme]-S-sulfanylcysteine + L-Alanine|R11528 L-cysteine:sulfur-acceptor sulfurtransferase; L-Cysteine + [Protein]-L-cysteine <=> L-Alanine + [Protein]-S-sulfanyl-L-cysteine|R11529 [enzyme]-S-sulfanylcysteine:sulfur-acceptor sulfurtransferase; [Enzyme]-S-sulfanylcysteine + [Protein]-L-cysteine <=> [Enzyme]-…
LG-1_g_03905	K06286	ezrA; septation ring formation regulator	-	-	Protein families: genetic information processing	-	-
LG-1_g_03915	K02986	RP-S4, rpsD; small subunit ribosomal protein S4	map03010 Ribosome	map03010 Ribosome	Translation|Protein families: genetic information processing	-	-
LG-1_g_03925	K07478	ycaJ; putative ATPase	-	-	Unclassified: genetic information processing	-	-
LG-1_g_03945	K05837	rodA, mrdB; rod shape determining protein RodA	-	-	Protein families: genetic information processing	-	-
LG-1_g_03955	K08998	K08998; uncharacterized protein	-	-	Poorly characterized	-	-
LG-1_g_03965	K03569	mreB; rod shape-determining protein MreB and related proteins	-	-	Protein families: genetic information processing|Protein families: signaling and cellular processes	-	-
LG-1_g_03975	K02114	ATPF1E, atpC; F-type H+-transporting ATPase subunit epsilon	map00190 Oxidative phosphorylation|map00195 Photosynthesis|map01100 Metabolic pathways	map00190 Oxidative phosphorylation|map00195 Photosynthesis|map01100 Metabolic pathways	Energy metabolism|Protein families: metabolism	-	-
LG-1_g_03980	K02112	ATPF1B, atpD; F-type H+/Na+-transporting ATPase subunit beta [EC:7.1.2.2 7.2.2.1]	map00190 Oxidative phosphorylation|map00195 Photosynthesis|map01100 Metabolic pathways	map00190 Oxidative phosphorylation|map00195 Photosynthesis|map01100 Metabolic pathways	Energy metabolism|Protein families: metabolism	7.1.2.2 H+-transporting two-sector ATPase; ATP synthase; F1-ATPase; FoF1-ATPase; H+-transporting ATPase; mitochondrial ATPase; coupling factors (Fo, F1 and CF1); chloroplast ATPase; bacterial Ca2+/Mg2+ ATPase|7.2.2.1 Na+-transporting two-sector ATPase; sodium-transporting two-sector ATPase; Na+-translocating ATPase; Na+-translocating FoF1-ATPase; sodium ion specific ATP synthase	-
LG-1_g_03985	K02115	ATPF1G, atpG; F-type H+-transporting ATPase subunit gamma	map00190 Oxidative phosphorylation|map00195 Photosynthesis|map01100 Metabolic pathways	map00190 Oxidative phosphorylation|map00195 Photosynthesis|map01100 Metabolic pathways	Energy metabolism|Protein families: metabolism	-	-
LG-1_g_03990	K02111	ATPF1A, atpA; F-type H+/Na+-transporting ATPase subunit alpha [EC:7.1.2.2 7.2.2.1]	map00190 Oxidative phosphorylation|map00195 Photosynthesis|map01100 Metabolic pathways	map00190 Oxidative phosphorylation|map00195 Photosynthesis|map01100 Metabolic pathways	Energy metabolism|Protein families: metabolism	7.1.2.2 H+-transporting two-sector ATPase; ATP synthase; F1-ATPase; FoF1-ATPase; H+-transporting ATPase; mitochondrial ATPase; coupling factors (Fo, F1 and CF1); chloroplast ATPase; bacterial Ca2+/Mg2+ ATPase|7.2.2.1 Na+-transporting two-sector ATPase; sodium-transporting two-sector ATPase; Na+-translocating ATPase; Na+-translocating FoF1-ATPase; sodium ion specific ATP synthase	-
LG-1_g_03995	K02113	ATPF1D, atpH; F-type H+-transporting ATPase subunit delta	map00190 Oxidative phosphorylation|map00195 Photosynthesis|map01100 Metabolic pathways	map00190 Oxidative phosphorylation|map00195 Photosynthesis|map01100 Metabolic pathways	Energy metabolism|Protein families: metabolism	-	-
LG-1_g_04000	K02109	ATPF0B, atpF; F-type H+-transporting ATPase subunit b	map00190 Oxidative phosphorylation|map00195 Photosynthesis|map01100 Metabolic pathways	map00190 Oxidative phosphorylation|map00195 Photosynthesis|map01100 Metabolic pathways	Energy metabolism|Protein families: metabolism	-	-
LG-1_g_04005	K02110	ATPF0C, atpE; F-type H+-transporting ATPase subunit c	map00190 Oxidative phosphorylation|map00195 Photosynthesis|map01100 Metabolic pathways	map00190 Oxidative phosphorylation|map00195 Photosynthesis|map01100 Metabolic pathways	Energy metabolism|Protein families: metabolism	-	-
LG-1_g_04010	K02108	ATPF0A, atpB; F-type H+-transporting ATPase subunit a	map00190 Oxidative phosphorylation|map00195 Photosynthesis|map01100 Metabolic pathways	map00190 Oxidative phosphorylation|map00195 Photosynthesis|map01100 Metabolic pathways	Energy metabolism|Protein families: metabolism|Protein families: genetic information processing	-	-
LG-1_g_04015	K00761	upp, UPRT; uracil phosphoribosyltransferase [EC:2.4.2.9]	map00240 Pyrimidine metabolism|map01100 Metabolic pathways|map01232 Nucleotide metabolism	map00240 Pyrimidine metabolism|map01100 Metabolic pathways|map01232 Nucleotide metabolism	Nucleotide metabolism	2.4.2.9 uracil phosphoribosyltransferase; UMP pyrophosphorylase; UPRTase; UMP:pyrophosphate phosphoribosyltransferase; uridine 5'-phosphate pyrophosphorylase; uridine monophosphate pyrophosphorylase; uridylate pyrophosphorylase; uridylic pyrophosphorylase	R00966 UMP:diphosphate phospho-alpha-D-ribosyltransferase; UMP + Diphosphate <=> Uracil + 5-Phospho-alpha-D-ribose 1-diphosphate
LG-1_g_04020	K07566	tsaC, rimN, SUA5, YRDC; L-threonylcarbamoyladenylate synthase [EC:2.7.7.87]	-	-	Protein families: genetic information processing	2.7.7.87 L-threonylcarbamoyladenylate synthase; yrdC (gene name); Sua5; ywlC (gene name); ATP:L-threonyl,bicarbonate adenylyltransferase	R10463 ATP:L-threonyl,bicarbonate adenylyltransferase; L-Threonine + ATP + HCO3- + H+ <=> L-Threonylcarbamoyladenylate + Diphosphate + H2O
LG-1_g_04025	K02493	hemK, prmC, HEMK; release factor glutamine methyltransferase [EC:2.1.1.297]	-	-	Protein families: genetic information processing	2.1.1.297 peptide chain release factor N5-glutamine methyltransferase; N5-glutamine S-adenosyl-L-methionine dependent methyltransferase; N5-glutamine MTase; HemK; PrmC	R10806 S-adenosyl-L-methionine:[protein]-L-glutamine (N5-glutamine)-methyltransferase; Protein glutamine + S-Adenosyl-L-methionine <=> Protein N5-methyl-L-glutamine + S-Adenosyl-L-homocysteine
LG-1_g_04030	K02835	prfA, MTRF1, MRF1; peptide chain release factor 1	-	-	Protein families: genetic information processing	-	-
LG-1_g_04035	K00857	tdk, TK; thymidine kinase [EC:2.7.1.21]	map00240 Pyrimidine metabolism|map00983 Drug metabolism - other enzymes|map01100 Metabolic pathways|map01232 Nucleotide metabolism	map00240 Pyrimidine metabolism|map00983 Drug metabolism - other enzymes|map01100 Metabolic pathways|map01232 Nucleotide metabolism	Nucleotide metabolism|Xenobiotics biodegradation and metabolism	2.7.1.21 thymidine kinase; thymidine kinase (phosphorylating); 2'-deoxythymidine kinase; deoxythymidine kinase (phosphorylating)	R01567 ATP:thymidine 5'-phosphotransferase; ATP + Thymidine <=> ADP + dTMP|R02099 ATP:deoxyuridine 5'-phosphotransferase; ATP + Deoxyuridine <=> ADP + dUMP|R08233 ATP:5-fluorodeoxyuridine 5'-phosphotransferase; 5-Fluorodeoxyuridine + ATP <=> 5-Fluorodeoxyuridine monophosphate + ADP
LG-1_g_04040	K23393	murT; lipid II isoglutaminyl synthase (glutamine-hydrolysing) [EC:6.3.5.13]	map00550 Peptidoglycan biosynthesis|map01100 Metabolic pathways	map00550 Peptidoglycan biosynthesis|map01100 Metabolic pathways	Glycan biosynthesis and metabolism	6.3.5.13 lipid II isoglutaminyl synthase (glutamine-hydrolysing); MurT/GatD; MurT/GatD complex	R05030 beta-D-GlcNAc-(1->4)-Mur2Ac(oyl-L-Ala-gamma-D-Glu-L-Lys-D-Ala-D-Ala)-diphospho-ditrans,octacis-undecaprenol:L-glutamine amidoligase (ADP-forming); ATP + Undecaprenyl-diphospho-N-acetylmuramoyl-(N-acetylglucosamine)-L-alanyl-gamma-D-glutamyl-L-lysyl-D-alanyl-D-alanine + Ammonia <=> ADP + Orthophosphate + Undecaprenyl-diphospho-N-acetylmuramoyl-(N-acetylglucosamine)-L-alanyl-D-isoglutaminyl-…
LG-1_g_04075	K01810	GPI, pgi; glucose-6-phosphate isomerase [EC:5.3.1.9]	map00010 Glycolysis / Gluconeogenesis|map00030 Pentose phosphate pathway|map00500 Starch and sucrose metabolism|map00520 Amino sugar and nucleotide sugar metabolism|map01100 Metabolic pathways|map01110 Biosynthesis of secondary metabolites|map01120 Microbial metabolism in diverse environments|map01200 Carbon metabolism|map01250 Biosynthesis of nucleotide sugars	map00010 Glycolysis / Gluconeogenesis|map00030 Pentose phosphate pathway|map00500 Starch and sucrose metabolism|map00520 Amino sugar and nucleotide sugar metabolism|map01100 Metabolic pathways|map01110 Biosynthesis of secondary metabolites|map01120 Microbial metabolism in diverse environments|map01200 Carbon metabolism|map01250 Biosynthesis of nucleotide sugars	Carbohydrate metabolism|Protein families: signaling and cellular processes	5.3.1.9 glucose-6-phosphate isomerase; phosphohexose isomerase; phosphohexomutase; oxoisomerase; hexosephosphate isomerase; phosphosaccharomutase; phosphoglucoisomerase; phosphohexoisomerase; phosphoglucose isomerase; glucose phosphate isomerase; hexose phosphate isomerase; D-glucose-6-phosphate ketol-isomerase	R00771 D-glucose-6-phosphate aldose-ketose-isomerase; D-Glucose 6-phosphate <=> D-Fructose 6-phosphate|R02739 alpha-D-glucose 6-phosphate ketol-isomerase; alpha-D-Glucose 6-phosphate <=> beta-D-Glucose 6-phosphate|R02740 alpha-D-glucose 6-phosphate ketol-isomerase; alpha-D-Glucose 6-phosphate <=> beta-D-Fructose 6-phosphate|R03321 beta-D-glucose 6-phosphate ketol-isomerase; beta-D-Glucose 6-phosp…
LG-1_g_04085	K19005	ltaS; lipoteichoic acid synthase [EC:2.7.8.20]	map00552 Teichoic acid biosynthesis|map00561 Glycerolipid metabolism|map01100 Metabolic pathways	map00552 Teichoic acid biosynthesis|map00561 Glycerolipid metabolism|map01100 Metabolic pathways	Lipid metabolism|Glycan biosynthesis and metabolism	2.7.8.20 phosphatidylglycerol---membrane-oligosaccharide glycerophosphotransferase; phosphoglycerol transferase; oligosaccharide glycerophosphotransferase; phosphoglycerol transferase I	R05081 phosphatidylglycerol:membrane-derived-oligosaccharide-D-glucose glycerophosphotransferase; Phosphatidylglycerol + Diglucosyldiacylglycerol <=> 1,2-Diacyl-sn-glycerol + Glycerophosphoglycoglycerolipid|R10849 phosphatidylglycerol:Glc-alpha1->2Glc-alpha1->3acyl2Gro glycerophosphotransferase; Phosphatidylglycerol + alpha-Kojibiosyldiacylglycerol <=> 1,2-Diacyl-sn-glycerol + Glycerophosphoglyco…
LG-1_g_04095	K02483	K02483; two-component system, OmpR family, response regulator	-	-	Protein families: signaling and cellular processes	-	-
LG-1_g_04100	K26996	sdpI; immunity protein, SdpI family	-	-	Unclassified: signaling and cellular processes	-	-
LG-1_g_04105	K01809	manA, MPI; mannose-6-phosphate isomerase [EC:5.3.1.8]	map00051 Fructose and mannose metabolism|map00520 Amino sugar and nucleotide sugar metabolism|map00541 O-Antigen nucleotide sugar biosynthesis|map01100 Metabolic pathways|map01110 Biosynthesis of secondary metabolites|map01240 Biosynthesis of cofactors|map01250 Biosynthesis of nucleotide sugars	map00051 Fructose and mannose metabolism|map00520 Amino sugar and nucleotide sugar metabolism|map00541 O-Antigen nucleotide sugar biosynthesis|map01100 Metabolic pathways|map01110 Biosynthesis of secondary metabolites|map01240 Biosynthesis of cofactors|map01250 Biosynthesis of nucleotide sugars	Carbohydrate metabolism|Glycan biosynthesis and metabolism	5.3.1.8 mannose-6-phosphate isomerase; phosphomannose isomerase; phosphohexomutase; phosphohexoisomerase; mannose phosphate isomerase; phosphomannoisomerase; D-mannose-6-phosphate ketol-isomerase	R00772 D-mannose-6-phosphate aldose-ketose-isomerase; D-Mannose 6-phosphate <=> D-Fructose 6-phosphate|R01819 D-mannose-6-phosphate aldose-ketose-isomerase; D-Mannose 6-phosphate <=> beta-D-Fructose 6-phosphate
LG-1_g_04110	K14155	patB, malY; cysteine-S-conjugate beta-lyase [EC:4.4.1.13]	map00270 Cysteine and methionine metabolism|map00450 Selenocompound metabolism|map01100 Metabolic pathways|map01110 Biosynthesis of secondary metabolites|map01230 Biosynthesis of amino acids	map00270 Cysteine and methionine metabolism|map00450 Selenocompound metabolism|map01100 Metabolic pathways|map01110 Biosynthesis of secondary metabolites|map01230 Biosynthesis of amino acids	Amino acid metabolism|Metabolism of other amino acids|Protein families: metabolism	4.4.1.13 cysteine-S-conjugate beta-lyase; cysteine conjugate beta-lyase; glutamine transaminase K/cysteine conjugate beta-lyase; L-cysteine-S-conjugate thiol-lyase (deaminating); cystathionine beta-lyase; beta-cystathionase; cystine lyase; cystathionine L-homocysteine-lyase (deaminating); L-cystathionine L-homocysteine-lyase (deaminating); CBL; S-alkylcysteine lyase; S-alkylcysteinase; alkylcyste…	R00782 L-cysteine hydrogen-sulfide-lyase (deaminating; pyruvate-forming); L-Cysteine + H2O <=> Hydrogen sulfide + Pyruvate + Ammonia|R01286 L-cystathionine L-homocysteine-lyase (deaminating; pyruvate-forming); L-Cystathionine + H2O <=> L-Homocysteine + Ammonia + Pyruvate|R02408 L-cystine thiocysteine-lyase (deaminating; pyruvate-forming); L-Cystine + H2O <=> Pyruvate + Ammonia + Thiocysteine|R049…
LG-1_g_04120	K20811	inuJ; inulosucrase [EC:2.4.1.9]	map00500 Starch and sucrose metabolism|map01100 Metabolic pathways	map00500 Starch and sucrose metabolism|map01100 Metabolic pathways	Carbohydrate metabolism	2.4.1.9 inulosucrase; sucrose 1-fructosyltransferase; sucrose:2,1-beta-D-fructan 1-beta-D-fructosyltransferase	R04194 sucrose:2,1-beta-D-fructan 1-beta-D-fructosyltransferase; Sucrose + (2,1-beta-D-Fructosyl)n <=> D-Glucose + (2,1-beta-D-Fructosyl)n
LG-1_g_04125	K20811	inuJ; inulosucrase [EC:2.4.1.9]	map00500 Starch and sucrose metabolism|map01100 Metabolic pathways	map00500 Starch and sucrose metabolism|map01100 Metabolic pathways	Carbohydrate metabolism	2.4.1.9 inulosucrase; sucrose 1-fructosyltransferase; sucrose:2,1-beta-D-fructan 1-beta-D-fructosyltransferase	R04194 sucrose:2,1-beta-D-fructan 1-beta-D-fructosyltransferase; Sucrose + (2,1-beta-D-Fructosyl)n <=> D-Glucose + (2,1-beta-D-Fructosyl)n
LG-1_g_04140	K00925	ackA; acetate kinase [EC:2.7.2.1]	map00430 Taurine and hypotaurine metabolism|map00620 Pyruvate metabolism|map00640 Propanoate metabolism|map00680 Methane metabolism|map00720 Carbon fixation pathways in prokaryotes|map01100 Metabolic pathways|map01120 Microbial metabolism in diverse environments|map01200 Carbon metabolism	map00430 Taurine and hypotaurine metabolism|map00620 Pyruvate metabolism|map00640 Propanoate metabolism|map00680 Methane metabolism|map00720 Carbon fixation pathways in prokaryotes|map01100 Metabolic pathways|map01120 Microbial metabolism in diverse environments|map01200 Carbon metabolism	Carbohydrate metabolism|Energy metabolism|Metabolism of other amino acids	2.7.2.1 acetate kinase; acetokinase; AckA; AK; acetic kinase; acetate kinase (phosphorylating)	R00315 ATP:acetate phosphotransferase; ATP + Acetate <=> ADP + Acetyl phosphate|R01353 ATP:propanoate phosphotransferase; ATP + Propanoate <=> ADP + Propanoyl phosphate
LG-1_g_04150	K02248	comGF; competence protein ComGF	-	-	Protein families: signaling and cellular processes	-	-
LG-1_g_04155	K02246	comGD; competence protein ComGD	-	-	Protein families: signaling and cellular processes	-	-
LG-1_g_04160	K02245	comGC; competence protein ComGC	-	-	Protein families: signaling and cellular processes	-	-
LG-1_g_04165	K02244	comGB; competence protein ComGB	-	-	Protein families: signaling and cellular processes	-	-
LG-1_g_04170	K02243	comGA; competence protein ComGA	-	-	Protein families: signaling and cellular processes	-	-
LG-1_g_04185	K13038	coaBC, dfp; phosphopantothenoylcysteine decarboxylase / phosphopantothenate---cysteine ligase [EC:4.1.1.36 6.3.2.5]	map00770 Pantothenate and CoA biosynthesis|map01100 Metabolic pathways|map01240 Biosynthesis of cofactors	map00770 Pantothenate and CoA biosynthesis|map01100 Metabolic pathways|map01240 Biosynthesis of cofactors	Metabolism of cofactors and vitamins	4.1.1.36 phosphopantothenoylcysteine decarboxylase; 4-phosphopantotheoylcysteine decarboxylase; 4-phosphopantothenoyl-L-cysteine decarboxylase; PPC-decarboxylase; N-[(R)-4'-phosphopantothenoyl]-L-cysteine carboxy-lyase|6.3.2.5 phosphopantothenate---cysteine ligase (CTP); phosphopantothenoylcysteine synthetase (ambiguous); phosphopantothenate---cysteine ligase (ambiguous)	R03269 N-[(R)-4'-phosphopantothenoyl]-L-cysteine carboxy-lyase; (R)-4'-Phosphopantothenoyl-L-cysteine <=> Pantetheine 4'-phosphate + CO2|R04231 (R)-4'-phosphopantothenate:L-cysteine ligase; CTP + D-4'-Phosphopantothenate + L-Cysteine <=> CMP + Diphosphate + (R)-4'-Phosphopantothenoyl-L-cysteine
LG-1_g_04190	K02077	ABC.ZM.S; zinc/manganese transport system substrate-binding protein	-	-	Protein families: signaling and cellular processes	-	-
LG-1_g_04210	K06199	crcB, FEX; fluoride exporter	-	-	Protein families: signaling and cellular processes	-	-
LG-1_g_04215	K06199	crcB, FEX; fluoride exporter	-	-	Protein families: signaling and cellular processes	-	-
LG-1_g_04225	K03431	glmM; phosphoglucosamine mutase [EC:5.4.2.10]	map00520 Amino sugar and nucleotide sugar metabolism|map01100 Metabolic pathways|map01250 Biosynthesis of nucleotide sugars	map00520 Amino sugar and nucleotide sugar metabolism|map01100 Metabolic pathways|map01250 Biosynthesis of nucleotide sugars	Carbohydrate metabolism	5.4.2.10 phosphoglucosamine mutase	R02060 D-glucosamine 1-phosphate 1,6-phosphomutase; D-glucosamine 1,6-phosphomutase; alpha-D-Glucosamine 1-phosphate <=> D-Glucosamine 6-phosphate
LG-1_g_04235	K18672	dacA; diadenylate cyclase [EC:2.7.7.85]	-	-	Unclassified: metabolism	2.7.7.85 diadenylate cyclase; cyclic-di-AMP synthase; dacA (gene name); disA (gene name)	-
LG-1_g_04240	K11069	potD; spermidine/putrescine transport system substrate-binding protein	map02010 ABC transporters	map02010 ABC transporters	Membrane transport|Protein families: signaling and cellular processes	-	-
LG-1_g_04245	K11070	potC; spermidine/putrescine transport system permease protein	map02010 ABC transporters	map02010 ABC transporters	Membrane transport|Protein families: signaling and cellular processes	-	-
LG-1_g_04250	K11071	potB; spermidine/putrescine transport system permease protein	map02010 ABC transporters	map02010 ABC transporters	Membrane transport|Protein families: signaling and cellular processes	-	-
LG-1_g_04255	K11072	potA; spermidine/putrescine transport system ATP-binding protein [EC:7.6.2.11]	map02010 ABC transporters	map02010 ABC transporters	Membrane transport|Protein families: signaling and cellular processes	7.6.2.11 ABC-type polyamine transporter; polyamine ABC transporter; polyamine-transporting ATPase	-
LG-1_g_04260	K00075	murB; UDP-N-acetylmuramate dehydrogenase [EC:1.3.1.98]	map00520 Amino sugar and nucleotide sugar metabolism|map00550 Peptidoglycan biosynthesis|map01100 Metabolic pathways|map01250 Biosynthesis of nucleotide sugars	map00520 Amino sugar and nucleotide sugar metabolism|map00550 Peptidoglycan biosynthesis|map01100 Metabolic pathways|map01250 Biosynthesis of nucleotide sugars	Carbohydrate metabolism|Glycan biosynthesis and metabolism|Protein families: metabolism	1.3.1.98 UDP-N-acetylmuramate dehydrogenase; MurB reductase; UDP-N-acetylenolpyruvoylglucosamine reductase; UDP-N-acetylglucosamine-enoylpyruvate reductase; UDP-GlcNAc-enoylpyruvate reductase; uridine diphosphoacetylpyruvoylglucosamine reductase; uridine diphospho-N-acetylglucosamine-enolpyruvate reductase; uridine-5'-diphospho-N-acetyl-2-amino-2-deoxy-3-O-lactylglucose:NADP-oxidoreductase	R03191 UDP-N-acetylmuramate:NADP+ oxidoreductase; UDP-N-acetylmuramate + NAD+ <=> UDP-N-acetyl-3-(1-carboxyvinyl)-D-glucosamine + NADH + H+|R03192 UDP-N-acetylmuramate:NADP+ oxidoreductase; UDP-N-acetylmuramate + NADP+ <=> UDP-N-acetyl-3-(1-carboxyvinyl)-D-glucosamine + NADPH + H+
LG-1_g_04265	K02342	dnaQ; DNA polymerase III subunit epsilon [EC:2.7.7.7]	map03030 DNA replication|map03430 Mismatch repair|map03440 Homologous recombination	map03030 DNA replication|map03430 Mismatch repair|map03440 Homologous recombination	Replication and repair|Protein families: genetic information processing	2.7.7.7 DNA-directed DNA polymerase; DNA polymerase I; DNA polymerase II; DNA polymerase III; DNA polymerase alpha; DNA polymerase beta; DNA polymerase gamma; DNA nucleotidyltransferase (DNA-directed); deoxyribonucleate nucleotidyltransferase; deoxynucleate polymerase; deoxyribonucleic acid duplicase; deoxyribonucleic acid polymerase; deoxyribonucleic duplicase; deoxyribonucleic polymerase; deoxy…	-
LG-1_g_04270	K06925	tsaE; tRNA threonylcarbamoyladenosine biosynthesis protein TsaE	-	-	Protein families: genetic information processing	-	-
LG-1_g_04275	K00625	pta; phosphate acetyltransferase [EC:2.3.1.8]	map00430 Taurine and hypotaurine metabolism|map00620 Pyruvate metabolism|map00640 Propanoate metabolism|map00680 Methane metabolism|map00720 Carbon fixation pathways in prokaryotes|map01100 Metabolic pathways|map01120 Microbial metabolism in diverse environments|map01200 Carbon metabolism	map00430 Taurine and hypotaurine metabolism|map00620 Pyruvate metabolism|map00640 Propanoate metabolism|map00680 Methane metabolism|map00720 Carbon fixation pathways in prokaryotes|map01100 Metabolic pathways|map01120 Microbial metabolism in diverse environments|map01200 Carbon metabolism	Carbohydrate metabolism|Energy metabolism|Metabolism of other amino acids	2.3.1.8 phosphate acetyltransferase; phosphotransacetylase; phosphoacylase; PTA	R00230 acetyl-CoA:phosphate acetyltransferase; Acetyl-CoA + Orthophosphate <=> CoA + Acetyl phosphate|R00921 propanoyl-CoA:phosphate propanoyltransferase; Propanoyl-CoA + Orthophosphate <=> Propanoyl phosphate + CoA
LG-1_g_04280	K03648	UNG, UDG; uracil-DNA glycosylase [EC:3.2.2.27]	map03410 Base excision repair|map05340 Primary immunodeficiency	map03410 Base excision repair|map05340 Primary immunodeficiency	Replication and repair|Immune disease|Protein families: genetic information processing	3.2.2.27 uracil-DNA glycosylase; UdgB (ambiguous); uracil-DNA N-glycosylase; UDG (ambiguous); uracil DNA glycohydrolase	-
LG-1_g_04310	K03664	smpB; SsrA-binding protein	-	-	Unclassified: genetic information processing	-	-
LG-1_g_04315	K12573	rnr, vacB; ribonuclease R [EC:3.1.13.1]	map03018 RNA degradation	map03018 RNA degradation	Folding, sorting and degradation|Protein families: genetic information processing	3.1.13.1 exoribonuclease II; ribonuclease II; ribonuclease Q; BN ribonuclease; Escherichia coli exo-RNase II; RNase II; exoribonuclease (misleading); 5'-exoribonuclease (misleading)	-
LG-1_g_04320	K03075	secG; preprotein translocase subunit SecG	map02024 Quorum sensing|map03060 Protein export|map03070 Bacterial secretion system	map02024 Quorum sensing|map03060 Protein export|map03070 Bacterial secretion system	Folding, sorting and degradation|Membrane transport|Cellular community - prokaryotes|Protein families: signaling and cellular processes	-	-
LG-1_g_04325	K01689	ENO, eno; enolase [EC:4.2.1.11]	map00010 Glycolysis / Gluconeogenesis|map00680 Methane metabolism|map01100 Metabolic pathways|map01110 Biosynthesis of secondary metabolites|map01120 Microbial metabolism in diverse environments|map01200 Carbon metabolism|map01230 Biosynthesis of amino acids|map03018 RNA degradation|map04066 HIF-1 signaling pathway	map00010 Glycolysis / Gluconeogenesis|map00680 Methane metabolism|map01100 Metabolic pathways|map01110 Biosynthesis of secondary metabolites|map01120 Microbial metabolism in diverse environments|map01200 Carbon metabolism|map01230 Biosynthesis of amino acids|map03018 RNA degradation|map04066 HIF-1 signaling pathway	Carbohydrate metabolism|Energy metabolism|Folding, sorting and degradation|Signal transduction|Protein families: genetic information processing|Protein families: signaling and cellular processes	4.2.1.11 phosphopyruvate hydratase; enolase; 2-phosphoglycerate dehydratase; 14-3-2-protein; nervous-system specific enolase; phosphoenolpyruvate hydratase; 2-phosphoglycerate dehydratase; 2-phosphoglyceric dehydratase; 2-phosphoglycerate enolase; gamma-enolase; 2-phospho-D-glycerate hydro-lyase	R00658 2-phospho-D-glycerate hydro-lyase (phosphoenolpyruvate-forming); 2-Phospho-D-glycerate <=> Phosphoenolpyruvate + H2O
LG-1_g_04330	K01803	TPI, tpiA; triosephosphate isomerase (TIM) [EC:5.3.1.1]	map00010 Glycolysis / Gluconeogenesis|map00051 Fructose and mannose metabolism|map00562 Inositol phosphate metabolism|map00710 Carbon fixation in photosynthetic organisms|map01100 Metabolic pathways|map01110 Biosynthesis of secondary metabolites|map01120 Microbial metabolism in diverse environments|map01200 Carbon metabolism|map01230 Biosynthesis of amino acids	map00010 Glycolysis / Gluconeogenesis|map00051 Fructose and mannose metabolism|map00562 Inositol phosphate metabolism|map00710 Carbon fixation in photosynthetic organisms|map01100 Metabolic pathways|map01110 Biosynthesis of secondary metabolites|map01120 Microbial metabolism in diverse environments|map01200 Carbon metabolism|map01230 Biosynthesis of amino acids	Carbohydrate metabolism|Energy metabolism|Protein families: signaling and cellular processes	5.3.1.1 triose-phosphate isomerase; phosphotriose isomerase; triose phosphoisomerase; triose phosphate mutase; D-glyceraldehyde-3-phosphate ketol-isomerase	R01015 D-glyceraldehyde-3-phosphate aldose-ketose-isomerase; D-Glyceraldehyde 3-phosphate <=> Glycerone phosphate
LG-1_g_04335	K00927	PGK, pgk; phosphoglycerate kinase [EC:2.7.2.3]	map00010 Glycolysis / Gluconeogenesis|map00710 Carbon fixation in photosynthetic organisms|map01100 Metabolic pathways|map01110 Biosynthesis of secondary metabolites|map01120 Microbial metabolism in diverse environments|map01200 Carbon metabolism|map01230 Biosynthesis of amino acids|map04066 HIF-1 signaling pathway	map00010 Glycolysis / Gluconeogenesis|map00710 Carbon fixation in photosynthetic organisms|map01100 Metabolic pathways|map01110 Biosynthesis of secondary metabolites|map01120 Microbial metabolism in diverse environments|map01200 Carbon metabolism|map01230 Biosynthesis of amino acids|map04066 HIF-1 signaling pathway	Carbohydrate metabolism|Energy metabolism|Signal transduction|Protein families: signaling and cellular processes	2.7.2.3 phosphoglycerate kinase; PGK; 3-PGK; ATP-3-phospho-D-glycerate-1-phosphotransferase; ATP:D-3-phosphoglycerate 1-phosphotransferase; 3-phosphoglycerate kinase; 3-phosphoglycerate phosphokinase; 3-phosphoglyceric acid kinase; 3-phosphoglyceric acid phosphokinase; 3-phosphoglyceric kinase; glycerate 3-phosphate kinase; glycerophosphate kinase; phosphoglyceric acid kinase; phosphoglyceric kin…	R01512 ATP:3-phospho-D-glycerate 1-phosphotransferase; ATP + 3-Phospho-D-glycerate <=> ADP + 3-Phospho-D-glyceroyl phosphate
LG-1_g_04340	K00134	GAPDH, gapA; glyceraldehyde 3-phosphate dehydrogenase (phosphorylating) [EC:1.2.1.12]	map00010 Glycolysis / Gluconeogenesis|map00710 Carbon fixation in photosynthetic organisms|map01100 Metabolic pathways|map01110 Biosynthesis of secondary metabolites|map01120 Microbial metabolism in diverse environments|map01200 Carbon metabolism|map01230 Biosynthesis of amino acids|map04066 HIF-1 signaling pathway|map05010 Alzheimer disease|map05130 Pathogenic Escherichia coli infection|map05132…	map00010 Glycolysis / Gluconeogenesis|map00710 Carbon fixation in photosynthetic organisms|map01100 Metabolic pathways|map01110 Biosynthesis of secondary metabolites|map01120 Microbial metabolism in diverse environments|map01200 Carbon metabolism|map01230 Biosynthesis of amino acids|map04066 HIF-1 signaling pathway|map05010 Alzheimer disease|map05130 Pathogenic Escherichia coli infection|map05132…	Carbohydrate metabolism|Energy metabolism|Signal transduction|Infectious disease: bacterial|Neurodegenerative disease|Cardiovascular disease|Protein families: genetic information processing|Protein families: signaling and cellular processes	1.2.1.12 glyceraldehyde-3-phosphate dehydrogenase (phosphorylating); triosephosphate dehydrogenase (ambiguous); glyceraldehyde phosphate dehydrogenase; phosphoglyceraldehyde dehydrogenase; 3-phosphoglyceraldehyde dehydrogenase; NAD+-dependent glyceraldehyde phosphate dehydrogenase; glyceraldehyde phosphate dehydrogenase (NAD+); glyceraldehyde-3-phosphate dehydrogenase (NAD+); NADH-glyceraldehyde …	R01061 D-glyceraldehyde-3-phosphate:NAD+ oxidoreductase (phosphorylating); D-Glyceraldehyde 3-phosphate + Orthophosphate + NAD+ <=> 3-Phospho-D-glyceroyl phosphate + NADH + H+
LG-1_g_04345	K05311	cggR; central glycolytic genes regulator	-	-	Protein families: genetic information processing	-	-
LG-1_g_04355	K01358	clpP, CLPP; ATP-dependent Clp protease, protease subunit [EC:3.4.21.92]	map04112 Cell cycle - Caulobacter|map04212 Longevity regulating pathway - worm	map04112 Cell cycle - Caulobacter|map04212 Longevity regulating pathway - worm	Cell growth and death|Aging|Protein families: metabolism	3.4.21.92 endopeptidase Clp; endopeptidase Ti; caseinolytic protease; protease Ti; ATP-dependent Clp protease; ClpP; Clp protease	-
LG-1_g_04360	K09762	whiA; cell division protein WhiA	-	-	Protein families: genetic information processing	-	-
LG-1_g_04370	K06958	rapZ; RNase adapter protein RapZ	-	-	Protein families: genetic information processing	-	-
LG-1_g_04380	K03701	uvrA; excinuclease ABC subunit A	map03420 Nucleotide excision repair	map03420 Nucleotide excision repair	Replication and repair|Protein families: genetic information processing	-	-
LG-1_g_04385	K03702	uvrB; excinuclease ABC subunit B	map03420 Nucleotide excision repair	map03420 Nucleotide excision repair	Replication and repair|Protein families: genetic information processing	-	-
LG-1_g_04390	K01835	pgm; phosphoglucomutase [EC:5.4.2.2]	map00010 Glycolysis / Gluconeogenesis|map00030 Pentose phosphate pathway|map00052 Galactose metabolism|map00230 Purine metabolism|map00500 Starch and sucrose metabolism|map00520 Amino sugar and nucleotide sugar metabolism|map00521 Streptomycin biosynthesis|map01100 Metabolic pathways|map01110 Biosynthesis of secondary metabolites|map01120 Microbial metabolism in diverse environments|map01250 Bios…	map00010 Glycolysis / Gluconeogenesis|map00030 Pentose phosphate pathway|map00052 Galactose metabolism|map00230 Purine metabolism|map00500 Starch and sucrose metabolism|map00520 Amino sugar and nucleotide sugar metabolism|map00521 Streptomycin biosynthesis|map01100 Metabolic pathways|map01110 Biosynthesis of secondary metabolites|map01120 Microbial metabolism in diverse environments|map01250 Bios…	Carbohydrate metabolism|Nucleotide metabolism|Biosynthesis of other secondary metabolites	5.4.2.2 phosphoglucomutase (alpha-D-glucose-1,6-bisphosphate-dependent); glucose phosphomutase (ambiguous); phosphoglucose mutase (ambiguous)	R00959 alpha-D-glucose 1-phosphate 1,6-phosphomutase; D-Glucose 1-phosphate <=> alpha-D-Glucose 6-phosphate|R01057 D-ribose 1,5-phosphomutase; alpha-D-Ribose 1-phosphate <=> D-Ribose 5-phosphate|R08639 alpha-D-glucose 1,6-phosphomutase; D-Glucose 1-phosphate <=> D-Glucose 6-phosphate
LG-1_g_04395	K01785	galM, GALM; aldose 1-epimerase [EC:5.1.3.3]	map00010 Glycolysis / Gluconeogenesis|map00052 Galactose metabolism|map01100 Metabolic pathways|map01110 Biosynthesis of secondary metabolites|map01120 Microbial metabolism in diverse environments	map00010 Glycolysis / Gluconeogenesis|map00052 Galactose metabolism|map01100 Metabolic pathways|map01110 Biosynthesis of secondary metabolites|map01120 Microbial metabolism in diverse environments	Carbohydrate metabolism	5.1.3.3 aldose 1-epimerase; mutarotase; aldose mutarotase; galactose mutarotase; galactose 1-epimerase; D-galactose 1-epimerase	R01602 D-glucose 1-epimerase; alpha-D-Glucose <=> beta-D-Glucose|R10619 D-galactose 1-epimerase; aldose 1-epimerase; D-Galactose <=> alpha-D-Galactose
LG-1_g_04400	K00965	galT, GALT; UDPglucose--hexose-1-phosphate uridylyltransferase [EC:2.7.7.12]	map00052 Galactose metabolism|map00520 Amino sugar and nucleotide sugar metabolism|map01100 Metabolic pathways|map01250 Biosynthesis of nucleotide sugars|map04917 Prolactin signaling pathway	map00052 Galactose metabolism|map00520 Amino sugar and nucleotide sugar metabolism|map01100 Metabolic pathways|map01250 Biosynthesis of nucleotide sugars|map04917 Prolactin signaling pathway	Carbohydrate metabolism|Endocrine system	2.7.7.12 UDP-glucose---hexose-1-phosphate uridylyltransferase; uridyl transferase; hexose-1-phosphate uridylyltransferase; uridyltransferase; hexose 1-phosphate uridyltransferase; UDP-glucose:alpha-D-galactose-1-phosphate uridylyltransferase	R00955 UDP-glucose:alpha-D-galactose-1-phosphate uridylyltransferase; UDP-glucose + alpha-D-Galactose 1-phosphate <=> D-Glucose 1-phosphate + UDP-alpha-D-galactose
LG-1_g_04405	K00849	galK; galactokinase [EC:2.7.1.6]	map00052 Galactose metabolism|map00520 Amino sugar and nucleotide sugar metabolism|map01100 Metabolic pathways|map01250 Biosynthesis of nucleotide sugars	map00052 Galactose metabolism|map00520 Amino sugar and nucleotide sugar metabolism|map01100 Metabolic pathways|map01250 Biosynthesis of nucleotide sugars	Carbohydrate metabolism|Protein families: signaling and cellular processes	2.7.1.6 galactokinase; galactokinase (phosphorylating); ATP:D-galactose-1-phosphotransferase	R01092 ATP:alpha-D-galactose 1-phosphotransferase; ATP + alpha-D-Galactose <=> ADP + alpha-D-Galactose 1-phosphate
LG-1_g_04410	K02529	galR; LacI family transcriptional regulator, galactose operon repressor	-	-	Protein families: genetic information processing	-	-
LG-1_g_04415	K03466	ftsK, spoIIIE; DNA segregation ATPase FtsK/SpoIIIE, S-DNA-T family	-	-	Protein families: genetic information processing	-	-
LG-1_g_04425	K03216	trmL, cspR; tRNA (cytidine/uridine-2'-O-)-methyltransferase [EC:2.1.1.207]	-	-	Protein families: genetic information processing	2.1.1.207 tRNA (cytidine34-2'-O)-methyltransferase; yibK (gene name); methyltransferase yibK; TrmL; tRNA methyltransferase L; tRNA (cytidine34/5-carboxymethylaminomethyluridine34-2'-O)-methyltransferase	-
LG-1_g_04435	K02781	srlB; glucitol/sorbitol PTS system EIIA component [EC:2.7.1.198]	map00051 Fructose and mannose metabolism|map01100 Metabolic pathways|map02060 Phosphotransferase system (PTS)	map00051 Fructose and mannose metabolism|map01100 Metabolic pathways|map02060 Phosphotransferase system (PTS)	Carbohydrate metabolism|Membrane transport|Protein families: signaling and cellular processes	2.7.1.198 protein-Npi-phosphohistidine---D-sorbitol phosphotransferase; srlABE (gene names); D-sorbitol PTS permease; sorbitol PTS permease; glucitol PTS permease; EIIGut; Enzyme IIGut	R05820 protein-N(pi)-phosphohistidine:D-sorbitol 6-phosphotransferase; Protein N(pi)-phospho-L-histidine + D-Sorbitol <=> Protein histidine + Sorbitol 6-phosphate
LG-1_g_04440	K07404	pgl; 6-phosphogluconolactonase [EC:3.1.1.31]	map00030 Pentose phosphate pathway|map01100 Metabolic pathways|map01110 Biosynthesis of secondary metabolites|map01120 Microbial metabolism in diverse environments|map01200 Carbon metabolism	map00030 Pentose phosphate pathway|map01100 Metabolic pathways|map01110 Biosynthesis of secondary metabolites|map01120 Microbial metabolism in diverse environments|map01200 Carbon metabolism	Carbohydrate metabolism	3.1.1.31 6-phosphogluconolactonase; phosphogluconolactonase; 6-PGL	R02035 6-phospho-D-glucono-1,5-lactone lactonohydrolase; D-Glucono-1,5-lactone 6-phosphate + H2O <=> 6-Phospho-D-gluconate
LG-1_g_04445	K09384	K09384; uncharacterized protein	-	-	Poorly characterized	-	-
LG-1_g_04450	K09384	K09384; uncharacterized protein	-	-	Poorly characterized	-	-
LG-1_g_04455	K10254	ohyA, sph; oleate hydratase [EC:4.2.1.53]	-	-	Unclassified: metabolism	4.2.1.53 oleate hydratase; (R)-10-hydroxystearate 10-hydro-lyase	-
LG-1_g_04460	K06180	rluD; 23S rRNA pseudouridine1911/1915/1917 synthase [EC:5.4.99.23]	-	-	Protein families: genetic information processing	5.4.99.23 23S rRNA pseudouridine1911/1915/1917 synthase; RluD; pseudouridine synthase RluD	-
LG-1_g_04465	K00858	ppnK, NADK; NAD+ kinase [EC:2.7.1.23]	map00760 Nicotinate and nicotinamide metabolism|map01100 Metabolic pathways|map01240 Biosynthesis of cofactors	map00760 Nicotinate and nicotinamide metabolism|map01100 Metabolic pathways|map01240 Biosynthesis of cofactors	Metabolism of cofactors and vitamins	2.7.1.23 NAD+ kinase; DPN kinase; nicotinamide adenine dinucleotide kinase (phosphorylating); nicotinamide adenine dinucleotide kinase; NAD kinase; NADK	R00104 ATP:NAD+ 2'-phosphotransferase; ATP + NAD+ <=> ADP + NADP+
LG-1_g_04470	K07816	E2.7.6.5; GTP pyrophosphokinase [EC:2.7.6.5]	map00230 Purine metabolism|map01100 Metabolic pathways	map00230 Purine metabolism|map01100 Metabolic pathways	Nucleotide metabolism	2.7.6.5 GTP diphosphokinase; stringent factor; guanosine 3',5'-polyphosphate synthase; GTP pyrophosphokinase; ATP-GTP 3'-diphosphotransferase; guanosine 5',3'-polyphosphate synthetase; (p)ppGpp synthetase I; (p)ppGpp synthetase II; guanosine pentaphosphate synthetase; GPSI; GPSII	R00429 ATP:GTP 3'-diphosphotransferase; ATP + GTP <=> AMP + Guanosine 3'-diphosphate 5'-triphosphate
LG-1_g_04485	K06198	coiA; competence protein CoiA	-	-	Poorly characterized	-	-
LG-1_g_04490	K16511	mecA1_2; adapter protein MecA 1/2	-	-	Unclassified: genetic information processing	-	-
LG-1_g_04495	K16509	spxA; regulatory protein spx	-	-	Unclassified: genetic information processing	-	-
LG-1_g_04500	K08483	ptsI; phosphoenolpyruvate-protein phosphotransferase (PTS system enzyme I) [EC:2.7.3.9]	map02060 Phosphotransferase system (PTS)	map02060 Phosphotransferase system (PTS)	Membrane transport|Protein families: signaling and cellular processes	2.7.3.9 phosphoenolpyruvate---protein phosphotransferase; phosphoenolpyruvate sugar phosphotransferase enzyme I; phosphopyruvate-protein factor phosphotransferase; phosphopyruvate-protein phosphotransferase; sugar-PEP phosphotransferase enzyme I; phosphoenolpyruvate:protein-L-histidine N-pros-phosphotransferase	-
LG-1_g_04505	K02784	ptsH; phosphocarrier protein HPr	map02060 Phosphotransferase system (PTS)	map02060 Phosphotransferase system (PTS)	Membrane transport|Protein families: signaling and cellular processes	-	-
LG-1_g_04515	K03697	clpE; ATP-dependent Clp protease ATP-binding subunit ClpE	-	-	Protein families: genetic information processing	-	-
LG-1_g_04525	K02837	prfC; peptide chain release factor 3	-	-	Protein families: genetic information processing	-	-
LG-1_g_04530	K03699	tlyC; magnesium and cobalt exporter, CNNM family	-	-	Protein families: signaling and cellular processes	-	-
LG-1_g_04545	K07586	ygaC; uncharacterized protein	-	-	Poorly characterized	-	-
LG-1_g_04550	K03565	recX; regulatory protein	-	-	Protein families: genetic information processing	-	-
LG-1_g_04560	K01641	HMGCS; hydroxymethylglutaryl-CoA synthase [EC:2.3.3.10]	map00280 Valine, leucine and isoleucine degradation|map00650 Butanoate metabolism|map00900 Terpenoid backbone biosynthesis|map01100 Metabolic pathways|map01110 Biosynthesis of secondary metabolites|map03320 PPAR signaling pathway	map00280 Valine, leucine and isoleucine degradation|map00650 Butanoate metabolism|map00900 Terpenoid backbone biosynthesis|map01100 Metabolic pathways|map01110 Biosynthesis of secondary metabolites|map03320 PPAR signaling pathway	Carbohydrate metabolism|Amino acid metabolism|Metabolism of terpenoids and polyketides|Endocrine system	2.3.3.10 hydroxymethylglutaryl-CoA synthase; (S)-3-hydroxy-3-methylglutaryl-CoA acetoacetyl-CoA-lyase (CoA-acetylating); 3-hydroxy-3-methylglutaryl CoA synthetase; 3-hydroxy-3-methylglutaryl coenzyme A synthase; 3-hydroxy-3-methylglutaryl coenzyme A synthetase; 3-hydroxy-3-methylglutaryl-CoA synthase; 3-hydroxy-3-methylglutaryl-coenzyme A synthase; beta-hydroxy-beta-methylglutaryl-CoA synthase; H…	R01978 acetyl-CoA:acetoacetyl-CoA C-acetyltransferase (thioester-hydrolysing, carboxymethyl-forming); (S)-3-Hydroxy-3-methylglutaryl-CoA + CoA <=> Acetyl-CoA + H2O + Acetoacetyl-CoA
LG-1_g_04565	K00054	mvaA; hydroxymethylglutaryl-CoA reductase [EC:1.1.1.88]	map00900 Terpenoid backbone biosynthesis|map01110 Biosynthesis of secondary metabolites	map00900 Terpenoid backbone biosynthesis|map01110 Biosynthesis of secondary metabolites	Metabolism of terpenoids and polyketides	1.1.1.88 hydroxymethylglutaryl-CoA reductase; beta-hydroxy-beta-methylglutaryl coenzyme A reductase (ambiguous); beta-hydroxy-beta-methylglutaryl CoA-reductase (ambiguous); 3-hydroxy-3-methylglutaryl coenzyme A reductase (ambiguous); hydroxymethylglutaryl coenzyme A reductase (ambiguous)	R02081 (R)-mevalonate:NAD+ oxidoreductase (CoA-acetylating); (R)-Mevalonate + CoA + 2 NAD+ <=> (S)-3-Hydroxy-3-methylglutaryl-CoA + 2 NADH + 2 H+
LG-1_g_04570	K00626	ACAT, atoB; acetyl-CoA C-acetyltransferase [EC:2.3.1.9]	map00071 Fatty acid degradation|map00280 Valine, leucine and isoleucine degradation|map00310 Lysine degradation|map00362 Benzoate degradation|map00380 Tryptophan metabolism|map00620 Pyruvate metabolism|map00630 Glyoxylate and dicarboxylate metabolism|map00650 Butanoate metabolism|map00720 Carbon fixation pathways in prokaryotes|map00900 Terpenoid backbone biosynthesis|map01100 Metabolic pathways|…	map00071 Fatty acid degradation|map00280 Valine, leucine and isoleucine degradation|map00310 Lysine degradation|map00362 Benzoate degradation|map00380 Tryptophan metabolism|map00620 Pyruvate metabolism|map00630 Glyoxylate and dicarboxylate metabolism|map00650 Butanoate metabolism|map00720 Carbon fixation pathways in prokaryotes|map00900 Terpenoid backbone biosynthesis|map01100 Metabolic pathways|…	Carbohydrate metabolism|Energy metabolism|Lipid metabolism|Amino acid metabolism|Metabolism of terpenoids and polyketides|Xenobiotics biodegradation and metabolism|Signal transduction|Digestive system|Protein families: signaling and cellular processes	2.3.1.9 acetyl-CoA C-acetyltransferase; acetoacetyl-CoA thiolase; beta-acetoacetyl coenzyme A thiolase; 2-methylacetoacetyl-CoA thiolase [misleading]; 3-oxothiolase; acetyl coenzyme A thiolase; acetyl-CoA acetyltransferase; acetyl-CoA:N-acetyltransferase; thiolase II; type II thiolase	R00238 acetyl-CoA:acetyl-CoA C-acetyltransferase; 2 Acetyl-CoA <=> CoA + Acetoacetyl-CoA|R01177 butanoyl-CoA:acetyl-CoA C-butanoyltransferase; Acetyl-CoA + Butanoyl-CoA <=> CoA + 3-Oxohexanoyl-CoA
LG-1_g_04575	K06889	K06889; uncharacterized protein	-	-	Poorly characterized	-	-
LG-1_g_04600	K01915	glnA, GLUL; glutamine synthetase [EC:6.3.1.2]	map00220 Arginine biosynthesis|map00250 Alanine, aspartate and glutamate metabolism|map00630 Glyoxylate and dicarboxylate metabolism|map00910 Nitrogen metabolism|map01100 Metabolic pathways|map01120 Microbial metabolism in diverse environments|map01230 Biosynthesis of amino acids|map02020 Two-component system|map04217 Necroptosis|map04724 Glutamatergic synapse|map04727 GABAergic synapse	map00220 Arginine biosynthesis|map00250 Alanine, aspartate and glutamate metabolism|map00630 Glyoxylate and dicarboxylate metabolism|map00910 Nitrogen metabolism|map01100 Metabolic pathways|map01120 Microbial metabolism in diverse environments|map01230 Biosynthesis of amino acids|map02020 Two-component system|map04217 Necroptosis|map04724 Glutamatergic synapse|map04727 GABAergic synapse	Carbohydrate metabolism|Energy metabolism|Amino acid metabolism|Signal transduction|Cell growth and death|Nervous system|Protein families: signaling and cellular processes	6.3.1.2 glutamine synthetase; glutamate---ammonia ligase; glutamylhydroxamic synthetase; L-glutamine synthetase; GS	R00253 L-glutamate:ammonia ligase (ADP-forming); ATP + L-Glutamate + Ammonia <=> ADP + Orthophosphate + L-Glutamine
LG-1_g_04605	K00791	miaA, TRIT1; tRNA dimethylallyltransferase [EC:2.5.1.75]	map00908 Zeatin biosynthesis|map01100 Metabolic pathways|map01110 Biosynthesis of secondary metabolites	map00908 Zeatin biosynthesis|map01100 Metabolic pathways|map01110 Biosynthesis of secondary metabolites	Metabolism of terpenoids and polyketides|Protein families: metabolism|Protein families: genetic information processing	2.5.1.75 tRNA dimethylallyltransferase; tRNA prenyltransferase; MiaA; transfer ribonucleate isopentenyltransferase (incorrect); Delta2-isopentenyl pyrophosphate:tRNA-Delta2-isopentenyl transferase (incorrect); Delta2-isopentenyl pyrophosphate:transfer ribonucleic acid Delta2-isopentenyltransferase (incorrect); dimethylallyl-diphosphate: tRNA dimethylallyltransferase; dimethylallyl-diphosphate:ade…	R01122 delta2-isopentenyl-diphosphate:tRNA isopentenyltransferase; Dimethylallyl diphosphate + tRNA adenine <=> Diphosphate + tRNA containing 6-isopentenyladenosine
LG-1_g_04625	K19225	gluP; rhomboid protease GluP [EC:3.4.21.105]	-	-	Protein families: metabolism	3.4.21.105 rhomboid protease	-
LG-1_g_04630	K01934	MTHFS; 5-formyltetrahydrofolate cyclo-ligase [EC:6.3.3.2]	map00670 One carbon pool by folate|map01100 Metabolic pathways	map00670 One carbon pool by folate|map01100 Metabolic pathways	Metabolism of cofactors and vitamins	6.3.3.2 5-formyltetrahydrofolate cyclo-ligase; 5,10-methenyltetrahydrofolate synthetase; formyltetrahydrofolic cyclodehydrase; 5-formyltetrahydrofolate cyclodehydrase	R02301 5-formyltetrahydrofolate cyclo-ligase (ADP-forming); ATP + Folinic acid + H+ <=> ADP + Orthophosphate + 5,10-Methenyltetrahydrofolate
LG-1_g_04635	K02913	RP-L33, MRPL33, rpmG; large subunit ribosomal protein L33	map03010 Ribosome	map03010 Ribosome	Translation|Protein families: genetic information processing	-	-
LG-1_g_04640	K21465	pbpA; penicillin-binding protein A	map00550 Peptidoglycan biosynthesis|map01100 Metabolic pathways	map00550 Peptidoglycan biosynthesis|map01100 Metabolic pathways	Glycan biosynthesis and metabolism|Protein families: metabolism	-	-
LG-1_g_04650	K03624	greA; transcription elongation factor GreA	-	-	Protein families: genetic information processing	-	-
LG-1_g_04655	K07082	K07082; UPF0755 protein	-	-	Poorly characterized	-	-
LG-1_g_04660	K01890	FARSB, pheT; phenylalanyl-tRNA synthetase beta chain [EC:6.1.1.20]	map00970 Aminoacyl-tRNA biosynthesis	map00970 Aminoacyl-tRNA biosynthesis	Translation|Protein families: metabolism|Protein families: genetic information processing	6.1.1.20 phenylalanine---tRNA ligase; phenylalanyl-tRNA synthetase; phenylalanyl-transfer ribonucleate synthetase; phenylalanine-tRNA synthetase; phenylalanyl-transfer RNA synthetase; phenylalanyl-tRNA ligase; phenylalanyl-transfer RNA ligase; L-phenylalanyl-tRNA synthetase; phenylalanine translase	R03660 L-phenylalanine:tRNA(Ala) ligase (AMP-forming); ATP + L-Phenylalanine + tRNA(Phe) <=> AMP + Diphosphate + L-Phenylalanyl-tRNA(Phe)
LG-1_g_04665	K01889	FARSA, pheS; phenylalanyl-tRNA synthetase alpha chain [EC:6.1.1.20]	map00970 Aminoacyl-tRNA biosynthesis	map00970 Aminoacyl-tRNA biosynthesis	Translation|Protein families: metabolism|Protein families: genetic information processing	6.1.1.20 phenylalanine---tRNA ligase; phenylalanyl-tRNA synthetase; phenylalanyl-transfer ribonucleate synthetase; phenylalanine-tRNA synthetase; phenylalanyl-transfer RNA synthetase; phenylalanyl-tRNA ligase; phenylalanyl-transfer RNA ligase; L-phenylalanyl-tRNA synthetase; phenylalanine translase	R03660 L-phenylalanine:tRNA(Ala) ligase (AMP-forming); ATP + L-Phenylalanine + tRNA(Phe) <=> AMP + Diphosphate + L-Phenylalanyl-tRNA(Phe)
LG-1_g_04675	K03437	spoU; RNA methyltransferase, TrmH family	-	-	Protein families: genetic information processing	-	-
LG-1_g_04680	K01512	acyP; acylphosphatase [EC:3.6.1.7]	map00620 Pyruvate metabolism|map00627 Aminobenzoate degradation|map01100 Metabolic pathways|map01120 Microbial metabolism in diverse environments	map00620 Pyruvate metabolism|map00627 Aminobenzoate degradation|map01100 Metabolic pathways|map01120 Microbial metabolism in diverse environments	Carbohydrate metabolism|Xenobiotics biodegradation and metabolism	3.6.1.7 acylphosphatase; acetylphosphatase; 1,3-diphosphoglycerate phosphatase; acetic phosphatase; Ho 1-3; GP 1-3	R00317 acetyl phosphate phosphohydrolase; Acetyl phosphate + H2O <=> Acetate + Orthophosphate|R01421 benzoyl phosphate phosphohydrolase; Benzoyl phosphate + H2O <=> Benzoate + Orthophosphate|R01515 3-phospho-D-glyceroyl phosphate phosphohydrolase; 3-Phospho-D-glyceroyl phosphate + H2O <=> 3-Phospho-D-glycerate + Orthophosphate
LG-1_g_04685	K03217	yidC, spoIIIJ, OXA1, ccfA; YidC/Oxa1 family membrane protein insertase	map02024 Quorum sensing|map03060 Protein export|map03070 Bacterial secretion system	map02024 Quorum sensing|map03060 Protein export|map03070 Bacterial secretion system	Folding, sorting and degradation|Membrane transport|Cellular community - prokaryotes|Protein families: genetic information processing|Protein families: signaling and cellular processes	-	-
LG-1_g_04690	K18940	arlS; two-component system, OmpR family, sensor histidine kinase ArlS [EC:2.7.13.3]	map02020 Two-component system	map02020 Two-component system	Signal transduction|Protein families: metabolism|Protein families: signaling and cellular processes	2.7.13.3 histidine kinase; EnvZ; histidine kinase (ambiguous); histidine protein kinase (ambiguous); protein histidine kinase (ambiguous); protein kinase (histidine) (ambiguous); HK1; HP165; Sln1p	-
LG-1_g_04695	K18941	arlR; two-component system, OmpR family, response regulator ArlR	map02020 Two-component system	map02020 Two-component system	Signal transduction|Protein families: signaling and cellular processes	-	-
LG-1_g_04700	K07040	yceD, ylbN; DUF177 domain-containing protein	-	-	Protein families: genetic information processing	-	-
LG-1_g_04710	K09710	ybeB; ribosome-associated protein	-	-	Protein families: genetic information processing	-	-
LG-1_g_04720	K00969	nadD; nicotinate-nucleotide adenylyltransferase [EC:2.7.7.18]	map00760 Nicotinate and nicotinamide metabolism|map01100 Metabolic pathways|map01240 Biosynthesis of cofactors	map00760 Nicotinate and nicotinamide metabolism|map01100 Metabolic pathways|map01240 Biosynthesis of cofactors	Metabolism of cofactors and vitamins	2.7.7.18 nicotinate-nucleotide adenylyltransferase; deamido-NAD+ pyrophosphorylase; nicotinate mononucleotide adenylyltransferase; deamidonicotinamide adenine dinucleotide pyrophosphorylase; NaMN-ATase; nicotinic acid mononucleotide adenylyltransferase	R00137 ATP:nicotinamide-nucleotide adenylyltransferase; ATP + Nicotinamide D-ribonucleotide <=> Diphosphate + NAD+|R03005 ATP:nicotinamide-nucleotide adenylyltransferase; ATP + Nicotinate D-ribonucleotide <=> Diphosphate + Deamino-NAD+
LG-1_g_04725	K06948	yqeH; 30S ribosome assembly GTPase	-	-	Protein families: genetic information processing	-	-
LG-1_g_04730	K07015	yqeG; putative phosphatase [EC:3.1.3.-]	-	-	Unclassified: metabolism	-	-
LG-1_g_04735	K01488	add, ADA; adenosine deaminase [EC:3.5.4.4]	map00230 Purine metabolism|map01100 Metabolic pathways|map01232 Nucleotide metabolism|map05340 Primary immunodeficiency	map00230 Purine metabolism|map01100 Metabolic pathways|map01232 Nucleotide metabolism|map05340 Primary immunodeficiency	Nucleotide metabolism|Immune disease	3.5.4.4 adenosine deaminase; deoxyadenosine deaminase	R01560 adenosine aminohydrolase; Adenosine + H2O <=> Inosine + Ammonia|R02556 deoxyadenosine aminohydrolase; Deoxyadenosine + H2O <=> Deoxyinosine + Ammonia
LG-1_g_04740	K02887	RP-L20, MRPL20, rplT; large subunit ribosomal protein L20	map03010 Ribosome	map03010 Ribosome	Translation|Protein families: genetic information processing	-	-
LG-1_g_04745	K02916	RP-L35, MRPL35, rpmI; large subunit ribosomal protein L35	map03010 Ribosome	map03010 Ribosome	Translation|Protein families: genetic information processing	-	-
LG-1_g_04750	K02520	infC, MTIF3; translation initiation factor IF-3	-	-	Protein families: genetic information processing	-	-
LG-1_g_04755	K01868	TARS, thrS; threonyl-tRNA synthetase [EC:6.1.1.3]	map00970 Aminoacyl-tRNA biosynthesis	map00970 Aminoacyl-tRNA biosynthesis	Translation|Protein families: metabolism|Protein families: genetic information processing	6.1.1.3 threonine---tRNA ligase; threonyl-tRNA synthetase; threonyl-transfer ribonucleate synthetase; threonyl-transfer RNA synthetase; threonyl-transfer ribonucleic acid synthetase; threonyl ribonucleic synthetase; threonine-transfer ribonucleate synthetase; threonine translase; threonyl-tRNA synthetase; TRS	R03663 L-threonine:tRNA(Thr) ligase (AMP-forming); ATP + L-Threonine + tRNA(Thr) <=> AMP + Diphosphate + L-Threonyl-tRNA(Thr)
LG-1_g_04760	K11144	dnaI; primosomal protein DnaI	-	-	Protein families: genetic information processing	-	-
LG-1_g_04765	K03346	dnaB; replication initiation and membrane attachment protein	-	-	Protein families: genetic information processing	-	-
LG-1_g_04770	K07738	nrdR; transcriptional repressor NrdR	-	-	Protein families: genetic information processing	-	-
LG-1_g_04900	K06909	xtmB; phage terminase large subunit	-	-	Unclassified: genetic information processing	-	-
LG-1_g_04930	K00390	cysH; phosphoadenosine phosphosulfate reductase [EC:1.8.4.8 1.8.4.10]	map00920 Sulfur metabolism|map01100 Metabolic pathways|map01120 Microbial metabolism in diverse environments	map00920 Sulfur metabolism|map01100 Metabolic pathways|map01120 Microbial metabolism in diverse environments	Energy metabolism	1.8.4.8 phosphoadenylyl-sulfate reductase (thioredoxin); PAPS reductase, thioredoxin-dependent; PAPS reductase; thioredoxin:adenosine 3'-phosphate 5'-phosphosulfate reductase; 3'-phosphoadenylylsulfate reductase; thioredoxin:3'-phospho-adenylylsulfate reductase; phosphoadenosine-phosphosulfate reductase; adenosine 3',5'-bisphosphate,sulfite:oxidized-thioredoxin oxidoreductase (3'-phosphoadenosine…	R02021 adenosine 3',5'-bisphosphate,sulfite:oxidized-thioredoxin oxidoreductase (3'-phosphoadenosine-5'-phosphosulfate -forming); Thioredoxin + 3'-Phosphoadenylyl sulfate <=> Thioredoxin disulfide + Sulfite + Adenosine 3',5'-bisphosphate
LG-1_g_05020	K07741	antB; anti-repressor protein	-	-	Unclassified: genetic information processing	-	-
LG-1_g_05030	K01356	lexA; repressor LexA [EC:3.4.21.88]	-	-	Protein families: metabolism|Protein families: genetic information processing	3.4.21.88 repressor LexA; LexA repressor	-
LG-1_g_05050	K00859	coaE; dephospho-CoA kinase [EC:2.7.1.24]	map00770 Pantothenate and CoA biosynthesis|map01100 Metabolic pathways|map01240 Biosynthesis of cofactors	map00770 Pantothenate and CoA biosynthesis|map01100 Metabolic pathways|map01240 Biosynthesis of cofactors	Metabolism of cofactors and vitamins	2.7.1.24 dephospho-CoA kinase; dephosphocoenzyme A kinase (phosphorylating); 3'-dephospho-CoA kinase; dephosphocoenzyme A kinase; ATP:dephospho-CoA 3'-phosphotransferase	R00130 ATP:dephospho-CoA 3'-phosphotransferase; ATP + Dephospho-CoA <=> ADP + CoA
LG-1_g_05055	K10563	mutM, fpg; formamidopyrimidine-DNA glycosylase [EC:3.2.2.23 4.2.99.18]	map03410 Base excision repair	map03410 Base excision repair	Replication and repair|Protein families: genetic information processing	3.2.2.23 DNA-formamidopyrimidine glycosylase; Fapy-DNA glycosylase; deoxyribonucleate glycosidase; 2,6-diamino-4-hydroxy-5N-formamidopyrimidine-DNA glycosylase; 2,6-diamino-4-hydroxy-5(N-methyl)formamidopyrimidine-DNA glycosylase; formamidopyrimidine-DNA glycosylase; DNA-formamidopyrimidine glycosidase; Fpg protein|4.2.99.18 DNA-(apurinic or apyrimidinic site) lyase; AP lyase; AP endonuclease cla…	-
LG-1_g_05060	K02335	polA; DNA polymerase I [EC:2.7.7.7]	map03030 DNA replication|map03410 Base excision repair|map03420 Nucleotide excision repair|map03440 Homologous recombination	map03030 DNA replication|map03410 Base excision repair|map03420 Nucleotide excision repair|map03440 Homologous recombination	Replication and repair|Protein families: genetic information processing	2.7.7.7 DNA-directed DNA polymerase; DNA polymerase I; DNA polymerase II; DNA polymerase III; DNA polymerase alpha; DNA polymerase beta; DNA polymerase gamma; DNA nucleotidyltransferase (DNA-directed); deoxyribonucleate nucleotidyltransferase; deoxynucleate polymerase; deoxyribonucleic acid duplicase; deoxyribonucleic acid polymerase; deoxyribonucleic duplicase; deoxyribonucleic polymerase; deoxy…	-
LG-1_g_05065	K01751	E4.3.1.15; diaminopropionate ammonia-lyase [EC:4.3.1.15]	-	-	Unclassified: metabolism	4.3.1.15 diaminopropionate ammonia-lyase; diaminopropionatase; alpha,beta-diaminopropionate ammonia-lyase; 2,3-diaminopropionate ammonia-lyase; 2,3-diaminopropanoate ammonia-lyase; 2,3-diaminopropanoate ammonia-lyase (adding H2O; pyruvate-forming)	-
LG-1_g_05070	K18926	lmrB; MFS transporter, DHA2 family, lincomycin resistance protein	-	-	Protein families: signaling and cellular processes	-	-
LG-1_g_05090	K02795	manY; mannose PTS system EIIC component	map00051 Fructose and mannose metabolism|map00520 Amino sugar and nucleotide sugar metabolism|map01100 Metabolic pathways|map02060 Phosphotransferase system (PTS)	map00051 Fructose and mannose metabolism|map00520 Amino sugar and nucleotide sugar metabolism|map01100 Metabolic pathways|map02060 Phosphotransferase system (PTS)	Carbohydrate metabolism|Membrane transport|Protein families: signaling and cellular processes	-	R02630 protein-N(pi)-phosphohistidine:D-mannose 6-phosphotransferase; Protein N(pi)-phospho-L-histidine + D-Mannose <=> Protein histidine + D-Mannose 6-phosphate
LG-1_g_05100	K02744	agaF; N-acetylgalactosamine PTS system EIIA component [EC:2.7.1.-]	map00052 Galactose metabolism|map01100 Metabolic pathways|map02060 Phosphotransferase system (PTS)	map00052 Galactose metabolism|map01100 Metabolic pathways|map02060 Phosphotransferase system (PTS)	Carbohydrate metabolism|Membrane transport|Protein families: signaling and cellular processes	-	R08366 protein-N(pi)-phosphohistidine:N-acetyl-D-galactosamine 6-phosphotransferase; N-Acetyl-D-galactosamine + Protein N(pi)-phospho-L-histidine <=> N-Acetyl-D-galactosamine 6-phosphate + Protein histidine|R08367 protein-N(pi)-phosphohistidine:D-galactosamine 6-phosphotransferase; D-Galactosamine + Protein N(pi)-phospho-L-histidine <=> D-Galactosamine 6-phosphate + Protein histidine
LG-1_g_05105	K10439	rbsB; ribose transport system substrate-binding protein	map02010 ABC transporters|map02030 Bacterial chemotaxis	map02010 ABC transporters|map02030 Bacterial chemotaxis	Membrane transport|Cell motility|Protein families: signaling and cellular processes	-	-
LG-1_g_05120	K02027	ABC.MS.S; multiple sugar transport system substrate-binding protein	-	-	Protein families: signaling and cellular processes	-	-
LG-1_g_05125	K01619	deoC, DERA; deoxyribose-phosphate aldolase [EC:4.1.2.4]	map00030 Pentose phosphate pathway|map01100 Metabolic pathways	map00030 Pentose phosphate pathway|map01100 Metabolic pathways	Carbohydrate metabolism	4.1.2.4 deoxyribose-phosphate aldolase; phosphodeoxyriboaldolase; deoxyriboaldolase; deoxyribose-5-phosphate aldolase; 2-deoxyribose-5-phosphate aldolase; 2-deoxy-D-ribose-5-phosphate acetaldehyde-lyase	R01066 2-deoxy-D-ribose-5-phosphate acetaldehyde-lyase (D-glyceraldehyde-3-phosphate-forming); 2-Deoxy-D-ribose 5-phosphate <=> D-Glyceraldehyde 3-phosphate + Acetaldehyde
LG-1_g_05130	K24967	nagR; GntR family transcriptional regulator, N-acetylglucosamine utilization regulator	-	-	Protein families: genetic information processing	-	-
LG-1_g_05135	K01924	murC; UDP-N-acetylmuramate--alanine ligase [EC:6.3.2.8]	map00550 Peptidoglycan biosynthesis|map01100 Metabolic pathways	map00550 Peptidoglycan biosynthesis|map01100 Metabolic pathways	Glycan biosynthesis and metabolism|Protein families: metabolism	6.3.2.8 UDP-N-acetylmuramate---L-alanine ligase; MurC synthetase; UDP-N-acetylmuramoyl-L-alanine synthetase; uridine diphospho-N-acetylmuramoylalanine synthetase; UDP-N-acetylmuramoylalanine synthetase; L-alanine-adding enzyme; UDP-acetylmuramyl-L-alanine synthetase; UDPMurNAc-L-alanine synthetase; L-Ala ligase; uridine diphosphate N-acetylmuramate:L-alanine ligase; uridine 5'-diphosphate-N-acety…	R03193 UDP-N-acetylmuramate:L-alanine ligase (ADP-forming); ATP + UDP-N-acetylmuramate + L-Alanine <=> ADP + Orthophosphate + UDP-N-acetylmuramoyl-L-alanine
LG-1_g_05140	K06201	cutC; copper homeostasis protein	-	-	Unclassified: signaling and cellular processes	-	-
LG-1_g_05145	K02761	celB, chbC; cellobiose PTS system EIIC component	map00500 Starch and sucrose metabolism|map02060 Phosphotransferase system (PTS)	map00500 Starch and sucrose metabolism|map02060 Phosphotransferase system (PTS)	Carbohydrate metabolism|Membrane transport|Protein families: signaling and cellular processes	-	R11170 protein-Npi-phospho-L-histidine:N,N'-diacetylchitobiose 6'-O-phosphotransferase; Protein N(pi)-phospho-L-histidine + Chitobiose <=> Protein histidine + N,N'-Diacetylchitobiose 6'-phosphate|R11172 protein-Npi-phospho-L-histidine:cellobiose 6'-O-phosphotransferase; Protein N(pi)-phospho-L-histidine + Cellobiose <=> Protein histidine + 6-Phospho-beta-D-glucosyl-(1,4)-D-glucose
LG-1_g_05150	K10672	grdB; glycine reductase complex component B subunit gamma [EC:1.21.4.2]	-	-	Unclassified: metabolism	1.21.4.2 glycine reductase	-
LG-1_g_05165	K03710	K03710; GntR family transcriptional regulator	-	-	Protein families: genetic information processing	-	-
LG-1_g_05170	K06878	K06878; tRNA-binding protein	-	-	Poorly characterized	-	-
LG-1_g_05190	K03439	trmB, METTL1, TRM8; tRNA (guanine-N7-)-methyltransferase [EC:2.1.1.33]	-	-	Protein families: genetic information processing	2.1.1.33 tRNA (guanine46-N7)-methyltransferase; Trm8/Trm82; TrmB; tRNA (m7G46) methyltransferase; transfer ribonucleate guanine 7-methyltransferase; 7-methylguanine transfer ribonucleate methylase; tRNA guanine 7-methyltransferase; N7-methylguanine methylase; S-adenosyl-L-methionine:tRNA (guanine-7-N-)-methyltransferase	-
LG-1_g_05195	K25157	ecsB; ABC-2 type transport system permease protein	-	-	Protein families: signaling and cellular processes	-	-
LG-1_g_05200	K25158	ecsA; ABC-2 type transport system ATP-binding protein	-	-	Protein families: signaling and cellular processes	-	-
LG-1_g_05205	K02503	HINT1_2, hinT, hit; histidine triad (HIT) family protein [EC:3.9.1.-]	-	-	Protein families: genetic information processing|Protein families: signaling and cellular processes	-	-
LG-1_g_05220	K07533	prsA; foldase protein PrsA [EC:5.2.1.8]	-	-	Protein families: genetic information processing	5.2.1.8 peptidylprolyl isomerase; PPIase; cyclophilin [misleading, see comments]; peptide bond isomerase; peptidyl-prolyl cis-trans isomerase	-
LG-1_g_05225	K03698	cbf, cbf1; 3'-5' exoribonuclease [EC:3.1.-.-]	-	-	Protein families: genetic information processing	-	-
LG-1_g_05245	K12555	pbp2A; penicillin-binding protein 2A [EC:2.4.99.28 3.4.16.4]	map00550 Peptidoglycan biosynthesis|map01100 Metabolic pathways|map01501 beta-Lactam resistance	map00550 Peptidoglycan biosynthesis|map01100 Metabolic pathways|map01501 beta-Lactam resistance	Glycan biosynthesis and metabolism|Drug resistance: antimicrobial|Protein families: metabolism	2.4.99.28 peptidoglycan glycosyltransferase; PG-II; bactoprenyldiphospho-N-acetylmuramoyl-(N-acetyl-D-glucosaminyl)-pentapeptide:peptidoglycan N-acetylmuramoyl-N-acetyl-D-glucosaminyltransferase; penicillin binding protein (3 or 1B); peptidoglycan transglycosylase; undecaprenyldiphospho-(N-acetyl-D-glucosaminyl-(1->4)-N-acetyl-D-muramoylpentapeptide):undecaprenyldiphospho-(N-acetyl-D-glucosaminyl…	-
LG-1_g_05250	K06180	rluD; 23S rRNA pseudouridine1911/1915/1917 synthase [EC:5.4.99.23]	-	-	Protein families: genetic information processing	5.4.99.23 23S rRNA pseudouridine1911/1915/1917 synthase; RluD; pseudouridine synthase RluD	-
LG-1_g_05260	K03502	umuC; DNA polymerase V	-	-	Protein families: genetic information processing	-	-
LG-1_g_05270	K03574	mutT, NUDT15, MTH2; 8-oxo-dGTP diphosphatase [EC:3.6.1.55]	-	-	Protein families: genetic information processing	3.6.1.55 8-oxo-dGTP diphosphatase; MutT; 7,8-dihydro-8-oxoguanine triphosphatase; 8-oxo-dGTPase; 7,8-dihydro-8-oxo-dGTP pyrophosphohydrolase	-
LG-1_g_05290	K01153	hsdR; type I restriction enzyme, R subunit [EC:3.1.21.3]	-	-	Protein families: signaling and cellular processes	3.1.21.3 type I site-specific deoxyribonuclease; type I restriction enzyme; deoxyribonuclease (ATP- and S-adenosyl-L-methionine-dependent); restriction-modification system; deoxyribonuclease (adenosine triphosphate-hydrolyzing); adenosine triphosphate-dependent deoxyribonuclease; ATP-dependent DNase; type 1 site-specific deoxyribonuclease	-
LG-1_g_05305	K04763	xerD; integrase/recombinase XerD	-	-	Protein families: genetic information processing	-	-
LG-1_g_05310	K01154	hsdS; type I restriction enzyme, S subunit [EC:3.1.21.3]	-	-	Protein families: signaling and cellular processes	3.1.21.3 type I site-specific deoxyribonuclease; type I restriction enzyme; deoxyribonuclease (ATP- and S-adenosyl-L-methionine-dependent); restriction-modification system; deoxyribonuclease (adenosine triphosphate-hydrolyzing); adenosine triphosphate-dependent deoxyribonuclease; ATP-dependent DNase; type 1 site-specific deoxyribonuclease	-
LG-1_g_05315	K03427	hsdM; type I restriction enzyme M protein [EC:2.1.1.72]	-	-	Protein families: signaling and cellular processes	2.1.1.72 site-specific DNA-methyltransferase (adenine-specific); modification methylase; restriction-modification system	-
LG-1_g_05320	K03427	hsdM; type I restriction enzyme M protein [EC:2.1.1.72]	-	-	Protein families: signaling and cellular processes	2.1.1.72 site-specific DNA-methyltransferase (adenine-specific); modification methylase; restriction-modification system	-
LG-1_g_05325	K03215	rumA; 23S rRNA (uracil1939-C5)-methyltransferase [EC:2.1.1.190]	-	-	Protein families: genetic information processing	2.1.1.190 23S rRNA (uracil1939-C5)-methyltransferase; RumA; RNA uridine methyltransferase A; YgcA	-
LG-1_g_05330	K20491	nisE, spaE, cprB, epiE; lantibiotic transport system permease protein	map02010 ABC transporters|map02020 Two-component system|map02024 Quorum sensing	map02010 ABC transporters|map02020 Two-component system|map02024 Quorum sensing	Membrane transport|Signal transduction|Cellular community - prokaryotes|Protein families: signaling and cellular processes	-	-
LG-1_g_05335	K20490	nisF, spaF, cprA, epiF; lantibiotic transport system ATP-binding protein	map02010 ABC transporters|map02020 Two-component system|map02024 Quorum sensing	map02010 ABC transporters|map02020 Two-component system|map02024 Quorum sensing	Membrane transport|Signal transduction|Cellular community - prokaryotes|Protein families: signaling and cellular processes	-	-
LG-1_g_05340	K03315	nhaC; Na+:H+ antiporter, NhaC family	-	-	Protein families: signaling and cellular processes	-	-
LG-1_g_05350	K16924	mtsT; energy-coupling factor transport system substrate-specific component	-	-	Protein families: signaling and cellular processes	-	-
LG-1_g_05355	K01552	ecfA; energy-coupling factor transport system ATP-binding protein [EC:7.-.-.-]	-	-	Protein families: signaling and cellular processes	-	-
LG-1_g_05360	K16785	ecfT; energy-coupling factor transport system permease protein	map02010 ABC transporters	map02010 ABC transporters	Membrane transport|Protein families: signaling and cellular processes	-	-
LG-1_g_05365	K06890	K06890; uncharacterized protein	-	-	Poorly characterized	-	-
LG-1_g_05370	K00527	rtpR; ribonucleoside-triphosphate reductase (thioredoxin) [EC:1.17.4.2]	map00230 Purine metabolism|map00240 Pyrimidine metabolism|map01100 Metabolic pathways|map01232 Nucleotide metabolism	map00230 Purine metabolism|map00240 Pyrimidine metabolism|map01100 Metabolic pathways|map01232 Nucleotide metabolism	Nucleotide metabolism	1.17.4.2 ribonucleoside-triphosphate reductase (thioredoxin); ribonucleotide reductase (ambiguous); 2'-deoxyribonucleoside-triphosphate:oxidized-thioredoxin 2'-oxidoreductase	R02014 2'-deoxyadenosine 5'-triphosphate:oxydized-thioredoxin 2'-oxidoreductase; dATP + Thioredoxin disulfide + H2O <=> ATP + Thioredoxin|R02020 2'-deoxyguanosine 5'-triphosphate:oxydized-thioredoxin 2'-oxidoreductase; dGTP + Thioredoxin disulfide + H2O <=> GTP + Thioredoxin|R02022 2'-deoxyuridine 5'-triphosphate:oxydized-thioredoxin 2'-oxidoreductase; dCTP + Thioredoxin disulfide + H2O <=> CTP +…
LG-1_g_05380	K16927	cbrT; energy-coupling factor transport system substrate-specific component	-	-	Protein families: signaling and cellular processes	-	-
LG-1_g_05385	K00798	MMAB, pduO; cob(I)alamin adenosyltransferase [EC:2.5.1.17]	map00860 Porphyrin metabolism|map01100 Metabolic pathways|map01240 Biosynthesis of cofactors	map00860 Porphyrin metabolism|map01100 Metabolic pathways|map01240 Biosynthesis of cofactors	Metabolism of cofactors and vitamins	2.5.1.17 corrinoid adenosyltransferase; MMAB (gene name); cobA (gene name); cobO (gene name); pduO (gene name); ATP:corrinoid adenosyltransferase; cob(I)alamin adenosyltransferase; aquacob(I)alamin adenosyltransferase; aquocob(I)alamin vitamin B12s adenosyltransferase; ATP:cob(I)alamin Cobeta-adenosyltransferase; ATP:cob(I)yrinic acid-a,c-diamide Cobeta-adenosyltransferase; cob(I)yrinic acid a,c-…	R01492 ATP:cob(I)alamin Co-beta-adenosyltransferase; ATP + Cob(I)alamin <=> Triphosphate + Cobamide coenzyme|R05220 ATP:cob(I)yrinic acid-a,c-diamide Cobeta-adenosyltransferase; Cob(I)yrinate a,c diamide + ATP <=> Adenosyl cobyrinate a,c diamide + Triphosphate|R07268 ATP:cobinamide Cobeta-adenosyltransferase; ATP + Cobinamide <=> Triphosphate + Adenosyl cobinamide|R12184 ATP:Cob(II)yrinate diamid…
LG-1_g_05475	K02548	menA; 1,4-dihydroxy-2-naphthoate polyprenyltransferase [EC:2.5.1.74]	map00130 Ubiquinone and other terpenoid-quinone biosynthesis|map01100 Metabolic pathways|map01110 Biosynthesis of secondary metabolites|map01240 Biosynthesis of cofactors	map00130 Ubiquinone and other terpenoid-quinone biosynthesis|map01100 Metabolic pathways|map01110 Biosynthesis of secondary metabolites|map01240 Biosynthesis of cofactors	Metabolism of cofactors and vitamins|Protein families: metabolism	2.5.1.74 1,4-dihydroxy-2-naphthoate polyprenyltransferase	R10757 all-trans-polyprenyl-diphosphate:1,4-dihydroxy-2-naphthoate polyprenyltransferase; all-trans-Polyprenyl diphosphate + 1,4-Dihydroxy-2-naphthoate <=> Demethylmenaquinol + Diphosphate + CO2
LG-1_g_05480	K00567	ogt, MGMT; methylated-DNA-[protein]-cysteine S-methyltransferase [EC:2.1.1.63]	-	-	Protein families: genetic information processing	2.1.1.63 methylated-DNA---[protein]-cysteine S-methyltransferase; ada (gene name); ogt (gene name); MGT1 (gene name); MGMT (gene name)	-
LG-1_g_05490	K07749	frc; formyl-CoA transferase [EC:2.8.3.16]	-	-	Unclassified: metabolism	2.8.3.16 formyl-CoA transferase; formyl-coenzyme A transferase; formyl-CoA oxalate CoA-transferase	-
LG-1_g_05495	K01577	oxc; oxalyl-CoA decarboxylase [EC:4.1.1.8]	map00630 Glyoxylate and dicarboxylate metabolism|map01100 Metabolic pathways	map00630 Glyoxylate and dicarboxylate metabolism|map01100 Metabolic pathways	Carbohydrate metabolism	4.1.1.8 oxalyl-CoA decarboxylase; oxalyl coenzyme A decarboxylase; oxalyl-CoA carboxy-lyase	R01908 oxalyl-CoA carboxy-lyase (formyl-CoA-forming); Oxalyl-CoA <=> Formyl-CoA + CO2
LG-1_g_05500	K13936	mdcF; malonate transporter and related proteins	-	-	Protein families: signaling and cellular processes	-	-
LG-1_g_05510	K01689	ENO, eno; enolase [EC:4.2.1.11]	map00010 Glycolysis / Gluconeogenesis|map00680 Methane metabolism|map01100 Metabolic pathways|map01110 Biosynthesis of secondary metabolites|map01120 Microbial metabolism in diverse environments|map01200 Carbon metabolism|map01230 Biosynthesis of amino acids|map03018 RNA degradation|map04066 HIF-1 signaling pathway	map00010 Glycolysis / Gluconeogenesis|map00680 Methane metabolism|map01100 Metabolic pathways|map01110 Biosynthesis of secondary metabolites|map01120 Microbial metabolism in diverse environments|map01200 Carbon metabolism|map01230 Biosynthesis of amino acids|map03018 RNA degradation|map04066 HIF-1 signaling pathway	Carbohydrate metabolism|Energy metabolism|Folding, sorting and degradation|Signal transduction|Protein families: genetic information processing|Protein families: signaling and cellular processes	4.2.1.11 phosphopyruvate hydratase; enolase; 2-phosphoglycerate dehydratase; 14-3-2-protein; nervous-system specific enolase; phosphoenolpyruvate hydratase; 2-phosphoglycerate dehydratase; 2-phosphoglyceric dehydratase; 2-phosphoglycerate enolase; gamma-enolase; 2-phospho-D-glycerate hydro-lyase	R00658 2-phospho-D-glycerate hydro-lyase (phosphoenolpyruvate-forming); 2-Phospho-D-glycerate <=> Phosphoenolpyruvate + H2O
LG-1_g_05530	K08659	pepDA, pepDB; dipeptidase [EC:3.4.-.-]	-	-	Protein families: metabolism	-	-
LG-1_g_05535	K00600	glyA, SHMT; glycine hydroxymethyltransferase [EC:2.1.2.1]	map00260 Glycine, serine and threonine metabolism|map00460 Cyanoamino acid metabolism|map00630 Glyoxylate and dicarboxylate metabolism|map00670 One carbon pool by folate|map00680 Methane metabolism|map01100 Metabolic pathways|map01110 Biosynthesis of secondary metabolites|map01120 Microbial metabolism in diverse environments|map01200 Carbon metabolism|map01230 Biosynthesis of amino acids|map01240…	map00260 Glycine, serine and threonine metabolism|map00460 Cyanoamino acid metabolism|map00630 Glyoxylate and dicarboxylate metabolism|map00670 One carbon pool by folate|map00680 Methane metabolism|map01100 Metabolic pathways|map01110 Biosynthesis of secondary metabolites|map01120 Microbial metabolism in diverse environments|map01200 Carbon metabolism|map01230 Biosynthesis of amino acids|map01240…	Carbohydrate metabolism|Energy metabolism|Amino acid metabolism|Metabolism of other amino acids|Metabolism of cofactors and vitamins|Drug resistance: antineoplastic	2.1.2.1 glycine hydroxymethyltransferase; serine aldolase; threonine aldolase; serine hydroxymethylase; serine hydroxymethyltransferase; allothreonine aldolase; L-serine hydroxymethyltransferase; L-threonine aldolase; serine transhydroxymethylase	R00945 5,10-methylenetetrahydrofolate:glycine hydroxymethyltransferase; 5,10-Methylenetetrahydrofolate + Glycine + H2O <=> Tetrahydrofolate + L-Serine|R09099 5,10-methylenetetrahydromethanopterin:glycine hydroxymethyltransferase; L-Serine + 5,6,7,8-Tetrahydromethanopterin <=> 5,10-Methylenetetrahydromethanopterin + Glycine + H2O
LG-1_g_05540	K07407	E3.2.1.22B, galA, rafA; alpha-galactosidase [EC:3.2.1.22]	map00052 Galactose metabolism|map00561 Glycerolipid metabolism|map00600 Sphingolipid metabolism|map00603 Glycosphingolipid biosynthesis - globo and isoglobo series|map01100 Metabolic pathways	map00052 Galactose metabolism|map00561 Glycerolipid metabolism|map00600 Sphingolipid metabolism|map00603 Glycosphingolipid biosynthesis - globo and isoglobo series|map01100 Metabolic pathways	Carbohydrate metabolism|Lipid metabolism|Glycan biosynthesis and metabolism	3.2.1.22 alpha-galactosidase; melibiase; alpha-D-galactosidase; alpha-galactosidase A; alpha-galactoside galactohydrolase	R01101 melibiose galactohydrolase; Melibiose + H2O <=> D-Galactose + D-Glucose|R01103 raffinose galactohydrolase; Raffinose + H2O <=> D-Galactose + Sucrose|R01104 galactosylglycerol galactohydrolase; 3-beta-D-Galactosyl-sn-glycerol + H2O <=> D-Galactose + Glycerol|R01194 3-O-alpha-D-galactosyl-1D-myo-inositol galactohydrolase; 1-alpha-D-galactosyl-myo-inositol galactohydrolase; alpha-D-Galactosyl…
LG-1_g_05545	K01989	K01989; putative tryptophan/tyrosine transport system substrate-binding protein	-	-	Protein families: signaling and cellular processes	-	-
LG-1_g_05550	K05832	K05832; putative tryptophan/tyrosine transport system permease protein	-	-	Protein families: signaling and cellular processes	-	-
LG-1_g_05555	K05833	K05833; putative tryptophan/tyrosine transport system ATP-binding protein	-	-	Protein families: signaling and cellular processes	-	-
LG-1_g_05565	K02909	RP-L31, rpmE; large subunit ribosomal protein L31	map03010 Ribosome	map03010 Ribosome	Translation|Protein families: genetic information processing	-	-
LG-1_g_05570	K01929	murF; UDP-N-acetylmuramoyl-tripeptide--D-alanyl-D-alanine ligase [EC:6.3.2.10]	map00300 Lysine biosynthesis|map00550 Peptidoglycan biosynthesis|map01100 Metabolic pathways|map01502 Vancomycin resistance	map00300 Lysine biosynthesis|map00550 Peptidoglycan biosynthesis|map01100 Metabolic pathways|map01502 Vancomycin resistance	Amino acid metabolism|Glycan biosynthesis and metabolism|Drug resistance: antimicrobial	6.3.2.10 UDP-N-acetylmuramoyl-tripeptide---D-alanyl-D-alanine ligase; MurF synthetase; UDP-N-acetylmuramoyl-L-alanyl-D-glutamyl-L-lysyl-D-alanyl-D-alanine synthetase; UDP-N-acetylmuramoylalanyl-D-glutamyl-lysine-D-alanyl-D-alanine ligase; uridine diphosphoacetylmuramoylpentapeptide synthetase; UDPacetylmuramoylpentapeptide synthetase; UDP-MurNAc-L-Ala-D-Glu-L-Lys:D-Ala-D-Ala ligase	R04573 UDP-N-acetylmuramoyl-L-alanyl-D-glutamyl-L-lysine:alanyl-D-alanine ligase (ADP-forming); ATP + UDP-N-acetylmuramoyl-L-alanyl-gamma-D-glutamyl-L-lysine + D-Alanyl-D-alanine <=> ADP + Orthophosphate + UDPMurNAc(oyl-L-Ala-D-gamma-Glu-L-Lys-D-Ala-D-Ala)|R04617 UDP-N-acetylmuramoyl-L-alanyl-D-glutamyl-meso-2,6-diaminoheptanedioate:D-alanyl-D-alanine ligase (ADP-forming); ATP + UDP-N-acetylmuram…
LG-1_g_05575	K05592	deaD, cshA; ATP-dependent RNA helicase DeaD [EC:3.6.4.13]	map03018 RNA degradation	map03018 RNA degradation	Folding, sorting and degradation|Protein families: genetic information processing	3.6.4.13 RNA helicase; CSFV NS3 helicase; DBP2; DbpA; DDX17; DDX25; DDX3; DDX3X; DDX3Y; DDX4; DDX5; DEAD-box protein DED1; DEAD-box RNA helicase; DEAH-box protein 2; DEAH-box RNA helicase; DED1; Dex(H/D) RNA helicase; EhDEAD1; EhDEAD1 RNA helicase; eIF4A helicase; KOKV helicase; Mtr4p; nonstructural protein 3 helicase; NPH-II; RHA; RNA helicase A; RNA helicase DDX3; RNA helicase Hera; RNA-depende…	-
LG-1_g_05580	K00997	acpS; holo-[acyl-carrier protein] synthase [EC:2.7.8.7]	map00770 Pantothenate and CoA biosynthesis|map01100 Metabolic pathways	map00770 Pantothenate and CoA biosynthesis|map01100 Metabolic pathways	Metabolism of cofactors and vitamins	2.7.8.7 holo-[acyl-carrier-protein] synthase; acyl carrier protein holoprotein (holo-ACP) synthetase; holo-ACP synthetase; coenzyme A:fatty acid synthetase apoenzyme 4'-phosphopantetheine transferase; holosynthase; acyl carrier protein synthetase; holo-ACP synthase; PPTase; AcpS; ACPS; acyl carrier protein synthase; P-pant transferase; CoA:apo-[acyl-carrier-protein] pantetheinephosphotransferase;…	R01625 CoA:apo-[acyl-carrier-protein] pantetheinephosphotransferase; CoA + Apo-[acyl-carrier-protein] <=> Adenosine 3',5'-bisphosphate + Acyl-carrier protein
LG-1_g_05585	K01775	alr; alanine racemase [EC:5.1.1.1]	map00470 D-Amino acid metabolism|map01100 Metabolic pathways|map01502 Vancomycin resistance	map00470 D-Amino acid metabolism|map01100 Metabolic pathways|map01502 Vancomycin resistance	Metabolism of other amino acids|Drug resistance: antimicrobial|Protein families: metabolism	5.1.1.1 alanine racemase; L-alanine racemase	R00401 alanine racemase; L-Alanine <=> D-Alanine
LG-1_g_05595	K00016	LDH, ldh; L-lactate dehydrogenase [EC:1.1.1.27]	map00010 Glycolysis / Gluconeogenesis|map00270 Cysteine and methionine metabolism|map00620 Pyruvate metabolism|map00640 Propanoate metabolism|map01100 Metabolic pathways|map01110 Biosynthesis of secondary metabolites|map01120 Microbial metabolism in diverse environments|map04066 HIF-1 signaling pathway|map04922 Glucagon signaling pathway|map05230 Central carbon metabolism in cancer	map00010 Glycolysis / Gluconeogenesis|map00270 Cysteine and methionine metabolism|map00620 Pyruvate metabolism|map00640 Propanoate metabolism|map01100 Metabolic pathways|map01110 Biosynthesis of secondary metabolites|map01120 Microbial metabolism in diverse environments|map04066 HIF-1 signaling pathway|map04922 Glucagon signaling pathway|map05230 Central carbon metabolism in cancer	Carbohydrate metabolism|Amino acid metabolism|Signal transduction|Endocrine system|Cancer: overview|Protein families: signaling and cellular processes	1.1.1.27 L-lactate dehydrogenase; lactic acid dehydrogenase; L(+)-nLDH; L-(+)-lactate dehydrogenase; L-lactic dehydrogenase; L-lactic acid dehydrogenase; lactate dehydrogenase; lactate dehydrogenase NAD+-dependent; lactic dehydrogenase; NAD+-lactate dehydrogenase	R00703 (S)-lactate:NAD+ oxidoreductase; (S)-Lactate + NAD+ <=> Pyruvate + NADH + H+|R01000 2-hydroxybutyrate:NAD+ oxidoreductase; 2-Hydroxybutanoic acid + NAD+ <=> 2-Oxobutanoate + NADH + H+|R03104 3-mercaptolactate:NAD+ oxidoreductase; 3-Mercaptolactate + NAD+ <=> Mercaptopyruvate + NADH + H+
LG-1_g_05600	K01056	PTH1, PTRH1, pth, spoVC; peptidyl-tRNA hydrolase, PTH1 family [EC:3.1.1.29]	-	-	Protein families: genetic information processing	3.1.1.29 peptidyl-tRNA hydrolase; aminoacyl-transfer ribonucleate hydrolase; N-substituted aminoacyl transfer RNA hydrolase; aminoacyl-tRNA hydrolase; PTH1 (gene name); PTH2 (gene name); pth (gene name); spoVC (gene name); PTRH1 (gene name); PTRH2 (gene name)	-
LG-1_g_05605	K03723	mfd; transcription-repair coupling factor (superfamily II helicase) [EC:5.6.2.4]	map03420 Nucleotide excision repair	map03420 Nucleotide excision repair	Replication and repair|Protein families: genetic information processing	5.6.2.4 DNA 3'-5' helicase; uvrD (gene name); rep (gene name); RECQ (gene name); MER3 (gene name); Holliday junction DNA helicase	-
LG-1_g_05615	K13052	divIC, divA; cell division protein DivIC	-	-	Protein families: genetic information processing	-	-
LG-1_g_05620	K07571	K07571; S1 RNA binding domain protein	-	-	Unclassified: genetic information processing	-	-
LG-1_g_05625	K04075	tilS, mesJ; tRNA(Ile)-lysidine synthase [EC:6.3.4.19]	-	-	Protein families: genetic information processing	6.3.4.19 tRNAIle-lysidine synthase; TilS; mesJ (gene name); yacA (gene name); isoleucine-specific transfer ribonucleate lysidine synthetase; tRNAIle-lysidine synthetase	R09597 L-lysine:[tRNA(Ile2)]-cytidine34 ligase (AMP-forming); [tRNA(Ile2)]-cytidine34 + L-Lysine + ATP <=> [tRNA(Ile2)]-lysidine34 + AMP + Diphosphate + H2O
LG-1_g_05630	K03798	ftsH, hflB; cell division protease FtsH [EC:3.4.24.-]	-	-	Protein families: metabolism|Protein families: genetic information processing	-	-
LG-1_g_05640	K04083	hslO; molecular chaperone Hsp33	-	-	Protein families: genetic information processing	-	-
LG-1_g_05645	K05540	dusB; tRNA-dihydrouridine synthase B [EC:1.-.-.-]	-	-	Protein families: genetic information processing	-	-
LG-1_g_05650	K04567	KARS, lysS; lysyl-tRNA synthetase, class II [EC:6.1.1.6]	map00970 Aminoacyl-tRNA biosynthesis	map00970 Aminoacyl-tRNA biosynthesis	Translation|Protein families: metabolism|Protein families: genetic information processing	6.1.1.6 lysine---tRNA ligase; lysyl-tRNA synthetase; lysyl-transfer ribonucleate synthetase; lysyl-transfer RNA synthetase; L-lysine-transfer RNA ligase; lysine-tRNA synthetase; lysine translase	R03658 L-lysine:tRNALys ligase (AMP-forming); ATP + L-Lysine + tRNA(Lys) <=> AMP + Diphosphate + L-Lysyl-tRNA
LG-1_g_05665	K03696	clpC; ATP-dependent Clp protease ATP-binding subunit ClpC	-	-	Protein families: genetic information processing	-	-
LG-1_g_05670	K03043	rpoB; DNA-directed RNA polymerase subunit beta [EC:2.7.7.6]	map03020 RNA polymerase	map03020 RNA polymerase	Transcription|Protein families: genetic information processing	2.7.7.6 DNA-directed RNA polymerase; RNA polymerase; RNA nucleotidyltransferase (DNA-directed); RNA polymerase I; RNA polymerase II; RNA polymerase III; C RNA formation factors; deoxyribonucleic acid-dependent ribonucleic acid polymerase; DNA-dependent ribonucleate nucleotidyltransferase; DNA-dependent RNA nucleotidyltransferase; DNA-dependent RNA polymerase; ribonucleate nucleotidyltransferase; …	-
LG-1_g_05675	K03046	rpoC; DNA-directed RNA polymerase subunit beta' [EC:2.7.7.6]	map03020 RNA polymerase	map03020 RNA polymerase	Transcription|Protein families: genetic information processing	2.7.7.6 DNA-directed RNA polymerase; RNA polymerase; RNA nucleotidyltransferase (DNA-directed); RNA polymerase I; RNA polymerase II; RNA polymerase III; C RNA formation factors; deoxyribonucleic acid-dependent ribonucleic acid polymerase; DNA-dependent ribonucleate nucleotidyltransferase; DNA-dependent RNA nucleotidyltransferase; DNA-dependent RNA polymerase; ribonucleate nucleotidyltransferase; …	-
LG-1_g_05680	K02236	comC; leader peptidase (prepilin peptidase) / N-methyltransferase [EC:3.4.23.43 2.1.1.-]	-	-	Protein families: signaling and cellular processes	3.4.23.43 prepilin peptidase	-
LG-1_g_05685	K02950	RP-S12, MRPS12, rpsL; small subunit ribosomal protein S12	map03010 Ribosome	map03010 Ribosome	Translation|Protein families: genetic information processing	-	-
LG-1_g_05690	K02992	RP-S7, MRPS7, rpsG; small subunit ribosomal protein S7	map03010 Ribosome	map03010 Ribosome	Translation|Protein families: genetic information processing	-	-
LG-1_g_05695	K02355	fusA, GFM, EFG; elongation factor G	-	-	Protein families: genetic information processing	-	-
LG-1_g_05700	K02946	RP-S10, MRPS10, rpsJ; small subunit ribosomal protein S10	map03010 Ribosome	map03010 Ribosome	Translation|Protein families: genetic information processing	-	-
LG-1_g_05705	K02906	RP-L3, MRPL3, rplC; large subunit ribosomal protein L3	map03010 Ribosome	map03010 Ribosome	Translation|Protein families: genetic information processing	-	-
LG-1_g_05710	K02926	RP-L4, MRPL4, rplD; large subunit ribosomal protein L4	map03010 Ribosome	map03010 Ribosome	Translation|Protein families: genetic information processing	-	-
LG-1_g_05715	K02892	RP-L23, MRPL23, rplW; large subunit ribosomal protein L23	map03010 Ribosome	map03010 Ribosome	Translation|Protein families: genetic information processing	-	-
LG-1_g_05720	K02886	RP-L2, MRPL2, rplB; large subunit ribosomal protein L2	map03010 Ribosome	map03010 Ribosome	Translation|Protein families: genetic information processing	-	-
LG-1_g_05725	K02965	RP-S19, rpsS; small subunit ribosomal protein S19	map03010 Ribosome	map03010 Ribosome	Translation|Protein families: genetic information processing	-	-
LG-1_g_05730	K02890	RP-L22, MRPL22, rplV; large subunit ribosomal protein L22	map03010 Ribosome	map03010 Ribosome	Translation|Protein families: genetic information processing	-	-
LG-1_g_05735	K02982	RP-S3, rpsC; small subunit ribosomal protein S3	map03010 Ribosome	map03010 Ribosome	Translation|Protein families: genetic information processing	-	-
LG-1_g_05740	K02878	RP-L16, MRPL16, rplP; large subunit ribosomal protein L16	map03010 Ribosome	map03010 Ribosome	Translation|Protein families: genetic information processing	-	-
LG-1_g_05745	K02904	RP-L29, rpmC; large subunit ribosomal protein L29	map03010 Ribosome	map03010 Ribosome	Translation|Protein families: genetic information processing	-	-
LG-1_g_05750	K02961	RP-S17, MRPS17, rpsQ; small subunit ribosomal protein S17	map03010 Ribosome	map03010 Ribosome	Translation|Protein families: genetic information processing	-	-
LG-1_g_05755	K02874	RP-L14, MRPL14, rplN; large subunit ribosomal protein L14	map03010 Ribosome	map03010 Ribosome	Translation|Protein families: genetic information processing	-	-
LG-1_g_05760	K02895	RP-L24, MRPL24, rplX; large subunit ribosomal protein L24	map03010 Ribosome	map03010 Ribosome	Translation|Protein families: genetic information processing	-	-
LG-1_g_05765	K02931	RP-L5, MRPL5, rplE; large subunit ribosomal protein L5	map03010 Ribosome	map03010 Ribosome	Translation|Protein families: genetic information processing	-	-
LG-1_g_05770	K02954	RP-S14, MRPS14, rpsN; small subunit ribosomal protein S14	map03010 Ribosome	map03010 Ribosome	Translation|Protein families: genetic information processing	-	-
LG-1_g_05775	K02994	RP-S8, rpsH; small subunit ribosomal protein S8	map03010 Ribosome	map03010 Ribosome	Translation|Protein families: genetic information processing	-	-
LG-1_g_05780	K02933	RP-L6, MRPL6, rplF; large subunit ribosomal protein L6	map03010 Ribosome	map03010 Ribosome	Translation|Protein families: genetic information processing	-	-
LG-1_g_05785	K02881	RP-L18, MRPL18, rplR; large subunit ribosomal protein L18	map03010 Ribosome	map03010 Ribosome	Translation|Protein families: genetic information processing	-	-
LG-1_g_05790	K02988	RP-S5, MRPS5, rpsE; small subunit ribosomal protein S5	map03010 Ribosome	map03010 Ribosome	Translation|Protein families: genetic information processing	-	-
LG-1_g_05795	K02907	RP-L30, MRPL30, rpmD; large subunit ribosomal protein L30	map03010 Ribosome	map03010 Ribosome	Translation|Protein families: genetic information processing	-	-
LG-1_g_05800	K02876	RP-L15, MRPL15, rplO; large subunit ribosomal protein L15	map03010 Ribosome	map03010 Ribosome	Translation|Protein families: genetic information processing	-	-
LG-1_g_05805	K03076	secY; preprotein translocase subunit SecY	map02024 Quorum sensing|map03060 Protein export|map03070 Bacterial secretion system	map02024 Quorum sensing|map03060 Protein export|map03070 Bacterial secretion system	Folding, sorting and degradation|Membrane transport|Cellular community - prokaryotes|Protein families: signaling and cellular processes	-	-
LG-1_g_05810	K00939	adk, AK; adenylate kinase [EC:2.7.4.3]	map00230 Purine metabolism|map00730 Thiamine metabolism|map01100 Metabolic pathways|map01110 Biosynthesis of secondary metabolites|map01232 Nucleotide metabolism|map01240 Biosynthesis of cofactors	map00230 Purine metabolism|map00730 Thiamine metabolism|map01100 Metabolic pathways|map01110 Biosynthesis of secondary metabolites|map01232 Nucleotide metabolism|map01240 Biosynthesis of cofactors	Nucleotide metabolism|Metabolism of cofactors and vitamins|Protein families: signaling and cellular processes	2.7.4.3 adenylate kinase; myokinase; 5'-AMP-kinase; adenylic kinase; adenylokinase	R00127 ATP:AMP phosphotransferase; ATP + AMP <=> 2 ADP|R01547 ATP:dAMP phosphotransferase; ATP + dAMP <=> ADP + dADP|R11319 ADP:thiamin-diphosphate phosphotransferase; Thiamin diphosphate + ADP <=> Thiamin triphosphate + AMP
LG-1_g_05815	K02518	infA; translation initiation factor IF-1	-	-	Protein families: genetic information processing	-	-
LG-1_g_05820	K02919	RP-L36, MRPL36, rpmJ; large subunit ribosomal protein L36	map03010 Ribosome	map03010 Ribosome	Translation|Protein families: genetic information processing	-	-
LG-1_g_05825	K02952	RP-S13, rpsM; small subunit ribosomal protein S13	map03010 Ribosome	map03010 Ribosome	Translation|Protein families: genetic information processing	-	-
LG-1_g_05830	K02948	RP-S11, MRPS11, rpsK; small subunit ribosomal protein S11	map03010 Ribosome	map03010 Ribosome	Translation|Protein families: genetic information processing	-	-
LG-1_g_05835	K03040	rpoA; DNA-directed RNA polymerase subunit alpha [EC:2.7.7.6]	map03020 RNA polymerase	map03020 RNA polymerase	Transcription|Protein families: genetic information processing	2.7.7.6 DNA-directed RNA polymerase; RNA polymerase; RNA nucleotidyltransferase (DNA-directed); RNA polymerase I; RNA polymerase II; RNA polymerase III; C RNA formation factors; deoxyribonucleic acid-dependent ribonucleic acid polymerase; DNA-dependent ribonucleate nucleotidyltransferase; DNA-dependent RNA nucleotidyltransferase; DNA-dependent RNA polymerase; ribonucleate nucleotidyltransferase; …	-
LG-1_g_05840	K02879	RP-L17, MRPL17, rplQ; large subunit ribosomal protein L17	map03010 Ribosome	map03010 Ribosome	Translation|Protein families: genetic information processing	-	-
LG-1_g_05845	K16786	ecfA1; energy-coupling factor transport system ATP-binding protein [EC:7.-.-.-]	map02010 ABC transporters	map02010 ABC transporters	Membrane transport|Protein families: signaling and cellular processes	-	-
LG-1_g_05850	K16787	ecfA2; energy-coupling factor transport system ATP-binding protein [EC:7.-.-.-]	map02010 ABC transporters	map02010 ABC transporters	Membrane transport|Protein families: signaling and cellular processes	-	-
LG-1_g_05855	K16785	ecfT; energy-coupling factor transport system permease protein	map02010 ABC transporters	map02010 ABC transporters	Membrane transport|Protein families: signaling and cellular processes	-	-
LG-1_g_05860	K06173	truA, PUS1; tRNA pseudouridine38-40 synthase [EC:5.4.99.12]	-	-	Protein families: genetic information processing	5.4.99.12 tRNA pseudouridine38-40 synthase; TruA; tRNA pseudouridine synthase I; PSUI; hisT (gene name)	-
LG-1_g_05865	K02871	RP-L13, MRPL13, rplM; large subunit ribosomal protein L13	map03010 Ribosome	map03010 Ribosome	Translation|Protein families: genetic information processing	-	-
LG-1_g_05870	K02996	RP-S9, MRPS9, rpsI; small subunit ribosomal protein S9	map03010 Ribosome	map03010 Ribosome	Translation|Protein families: genetic information processing	-	-
LG-1_g_05875	K20490	nisF, spaF, cprA, epiF; lantibiotic transport system ATP-binding protein	map02010 ABC transporters|map02020 Two-component system|map02024 Quorum sensing	map02010 ABC transporters|map02020 Two-component system|map02024 Quorum sensing	Membrane transport|Signal transduction|Cellular community - prokaryotes|Protein families: signaling and cellular processes	-	-
LG-1_g_05890	K19267	qorB; NAD(P)H dehydrogenase (quinone) [EC:1.6.5.2]	map00130 Ubiquinone and other terpenoid-quinone biosynthesis|map01100 Metabolic pathways|map01110 Biosynthesis of secondary metabolites|map01240 Biosynthesis of cofactors	map00130 Ubiquinone and other terpenoid-quinone biosynthesis|map01100 Metabolic pathways|map01110 Biosynthesis of secondary metabolites|map01240 Biosynthesis of cofactors	Metabolism of cofactors and vitamins	1.6.5.2 NAD(P)H dehydrogenase (quinone); menadione reductase; phylloquinone reductase; quinone reductase; dehydrogenase, reduced nicotinamide adenine dinucleotide (phosphate, quinone); DT-diaphorase; flavoprotein NAD(P)H-quinone reductase; menadione oxidoreductase; NAD(P)H dehydrogenase; NAD(P)H menadione reductase; NAD(P)H-quinone dehydrogenase; NAD(P)H-quinone oxidoreductase; NAD(P)H: (quinone-…	R02964 NADH:menaquinone oxidoreductase; Menaquinone + H+ + NADH <=> Menaquinol + NAD+|R03643 NADH:(quinone-acceptor) oxidoreductase; Vitamin K + NADH + H+ <=> Reduced Vitamin K + NAD+|R03816 NADH:phylloquinone oxidoreductase; Phylloquinone + NADH + H+ <=> Phylloquinol + NAD+
LG-1_g_05895	K03152	thiJ; protein deglycase [EC:3.5.1.124]	-	-	Protein families: metabolism	3.5.1.124 protein deglycase; PARK7 (gene name); DJ-1 protein; yhbO (gene name); yajL (gene name); glyoxylase III (incorrect)	-
LG-1_g_05905	K22043	czrA; ArsR family transcriptional regulator, zinc-responsive transcriptional repressor	-	-	Protein families: genetic information processing	-	-
LG-1_g_05910	K16264	czcD, zitB; cobalt-zinc-cadmium efflux system protein	-	-	Protein families: signaling and cellular processes	-	-
LG-1_g_05925	K01834	PGAM, gpmA; 2,3-bisphosphoglycerate-dependent phosphoglycerate mutase [EC:5.4.2.11]	map00010 Glycolysis / Gluconeogenesis|map00260 Glycine, serine and threonine metabolism|map00680 Methane metabolism|map01100 Metabolic pathways|map01110 Biosynthesis of secondary metabolites|map01120 Microbial metabolism in diverse environments|map01200 Carbon metabolism|map01230 Biosynthesis of amino acids|map04922 Glucagon signaling pathway|map05230 Central carbon metabolism in cancer	map00010 Glycolysis / Gluconeogenesis|map00260 Glycine, serine and threonine metabolism|map00680 Methane metabolism|map01100 Metabolic pathways|map01110 Biosynthesis of secondary metabolites|map01120 Microbial metabolism in diverse environments|map01200 Carbon metabolism|map01230 Biosynthesis of amino acids|map04922 Glucagon signaling pathway|map05230 Central carbon metabolism in cancer	Carbohydrate metabolism|Energy metabolism|Amino acid metabolism|Endocrine system|Cancer: overview|Protein families: genetic information processing|Protein families: signaling and cellular processes	5.4.2.11 phosphoglycerate mutase (2,3-diphosphoglycerate-dependent); glycerate phosphomutase (diphosphoglycerate cofactor); 2,3-diphosphoglycerate dependent phosphoglycerate mutase; cofactor dependent phosphoglycerate mutase; phosphoglycerate phosphomutase (ambiguous); phosphoglyceromutase (ambiguous); monophosphoglycerate mutase (ambiguous); monophosphoglyceromutase (ambiguous); GriP mutase (amb…	R01518 D-phosphoglycerate 2,3-phosphomutase; 2-Phospho-D-glycerate <=> 3-Phospho-D-glycerate
LG-1_g_05935	K01372	BLMH, pepC; bleomycin hydrolase [EC:3.4.22.40]	-	-	Protein families: metabolism	3.4.22.40 bleomycin hydrolase; aminopeptidase C (Lactococcus lactis) [4]	-
LG-1_g_05940	K01520	dut, DUT; dUTP diphosphatase [EC:3.6.1.23]	map00240 Pyrimidine metabolism|map00983 Drug metabolism - other enzymes|map01100 Metabolic pathways|map01232 Nucleotide metabolism	map00240 Pyrimidine metabolism|map00983 Drug metabolism - other enzymes|map01100 Metabolic pathways|map01232 Nucleotide metabolism	Nucleotide metabolism|Xenobiotics biodegradation and metabolism|Protein families: genetic information processing	3.6.1.23 dUTP diphosphatase; DUT (gene name); deoxyuridine-triphosphatase; dUTPase; dUTP pyrophosphatase; desoxyuridine 5'-triphosphate nucleotidohydrolase; desoxyuridine 5'-triphosphatase	R02100 dUTP nucleotidohydrolase; dUTP + H2O <=> dUMP + Diphosphate|R11896 5-fluorodeoxyuridine-triphosphate diphosphohydrolase; 5-Fluorodeoxyuridine triphosphate + H2O <=> 5-Fluorodeoxyuridine monophosphate + Diphosphate
LG-1_g_05945	K04485	radA, sms; DNA repair protein RadA/Sms	-	-	Protein families: genetic information processing	-	-
LG-1_g_05950	K09698	gltX; nondiscriminating glutamyl-tRNA synthetase [EC:6.1.1.24]	map00970 Aminoacyl-tRNA biosynthesis|map01100 Metabolic pathways|map01240 Biosynthesis of cofactors	map00970 Aminoacyl-tRNA biosynthesis|map01100 Metabolic pathways|map01240 Biosynthesis of cofactors	Translation|Protein families: metabolism|Protein families: genetic information processing	6.1.1.24 glutamate---tRNAGln ligase; nondiscriminating glutamyl-tRNA synthetase	R03651 L-glutamate:tRNA(Gln) ligase (AMP-forming); ATP + L-Glutamate + tRNA(Gln) <=> AMP + Diphosphate + L-Glutamyl-tRNA(Gln)|R05578 L-glutamate:tRNA(Glu) ligase (AMP-forming); tRNA(Glu) + L-Glutamate + ATP <=> L-Glutamyl-tRNA(Glu) + Diphosphate + AMP
LG-1_g_05955	K01883	CARS, cysS; cysteinyl-tRNA synthetase [EC:6.1.1.16]	map00970 Aminoacyl-tRNA biosynthesis	map00970 Aminoacyl-tRNA biosynthesis	Translation|Protein families: metabolism|Protein families: genetic information processing	6.1.1.16 cysteine---tRNA ligase; cysteinyl-tRNA synthetase; cysteinyl-transferRNA synthetase; cysteinyl-transfer ribonucleate synthetase; cysteine translase	R03650 L-cysteine:tRNA(Cys) ligase (AMP-forming); ATP + L-Cysteine + tRNA(Cys) <=> AMP + Diphosphate + L-Cysteinyl-tRNA(Cys)
LG-1_g_05960	K11145	mrnC; mini-ribonuclease III [EC:3.1.26.-]	-	-	Protein families: genetic information processing	-	-
LG-1_g_05965	K03218	rlmB; 23S rRNA (guanosine2251-2'-O)-methyltransferase [EC:2.1.1.185]	-	-	Protein families: genetic information processing	2.1.1.185 23S rRNA (guanosine2251-2'-O)-methyltransferase; rlmB (gene name); yifH (gene name)	-
LG-1_g_05970	K02531	lacT; transcriptional antiterminator	-	-	Protein families: genetic information processing	-	-
LG-1_g_05975	K02786	lacF; lactose PTS system EIIA component [EC:2.7.1.207]	map00052 Galactose metabolism|map01100 Metabolic pathways|map02060 Phosphotransferase system (PTS)	map00052 Galactose metabolism|map01100 Metabolic pathways|map02060 Phosphotransferase system (PTS)	Carbohydrate metabolism|Membrane transport|Protein families: signaling and cellular processes	2.7.1.207 protein-Npi-phosphohistidine---lactose phosphotransferase; lacEF (gene names); lactose PTS permease; EIILac; Enzyme IILac	R04393 protein-N(pi)-phosphohistidine:lactose 6-phosphotransferase; Protein N(pi)-phospho-L-histidine + Lactose <=> Protein histidine + Lactose 6'-phosphate
LG-1_g_05980	K02788	lacE; lactose PTS system EIICB component [EC:2.7.1.207]	map00052 Galactose metabolism|map01100 Metabolic pathways|map02060 Phosphotransferase system (PTS)	map00052 Galactose metabolism|map01100 Metabolic pathways|map02060 Phosphotransferase system (PTS)	Carbohydrate metabolism|Membrane transport|Protein families: signaling and cellular processes	2.7.1.207 protein-Npi-phosphohistidine---lactose phosphotransferase; lacEF (gene names); lactose PTS permease; EIILac; Enzyme IILac	R04393 protein-N(pi)-phosphohistidine:lactose 6-phosphotransferase; Protein N(pi)-phospho-L-histidine + Lactose <=> Protein histidine + Lactose 6'-phosphate
LG-1_g_05985	K01220	E3.2.1.85, lacG; 6-phospho-beta-galactosidase [EC:3.2.1.85]	map00052 Galactose metabolism|map01100 Metabolic pathways	map00052 Galactose metabolism|map01100 Metabolic pathways	Carbohydrate metabolism	3.2.1.85 6-phospho-beta-galactosidase; phospho-beta-galactosidase; beta-D-phosphogalactoside galactohydrolase; phospho-beta-D-galactosidase; 6-phospho-beta-D-galactosidase	R03256 lactose 6-phosphate 6-phosphogalactohydrolase; Lactose 6'-phosphate + H2O <=> beta-D-Glucose + D-Galactose 6-phosphate
LG-1_g_05990	K27000	sigH; RNA polymerase sigma-H factor	-	-	Protein families: genetic information processing	-	-
LG-1_g_06000	K25031	gntK; gluconokinase [EC:2.7.1.12]	map00030 Pentose phosphate pathway|map01100 Metabolic pathways|map01110 Biosynthesis of secondary metabolites|map01120 Microbial metabolism in diverse environments|map01200 Carbon metabolism	map00030 Pentose phosphate pathway|map01100 Metabolic pathways|map01110 Biosynthesis of secondary metabolites|map01120 Microbial metabolism in diverse environments|map01200 Carbon metabolism	Carbohydrate metabolism	2.7.1.12 gluconokinase; gluconokinase (phosphorylating); gluconate kinase	R01737 ATP:D-gluconate 6-phosphotransferase; ATP + D-Gluconic acid <=> ADP + 6-Phospho-D-gluconate
LG-1_g_06010	K02761	celB, chbC; cellobiose PTS system EIIC component	map00500 Starch and sucrose metabolism|map02060 Phosphotransferase system (PTS)	map00500 Starch and sucrose metabolism|map02060 Phosphotransferase system (PTS)	Carbohydrate metabolism|Membrane transport|Protein families: signaling and cellular processes	-	R11170 protein-Npi-phospho-L-histidine:N,N'-diacetylchitobiose 6'-O-phosphotransferase; Protein N(pi)-phospho-L-histidine + Chitobiose <=> Protein histidine + N,N'-Diacetylchitobiose 6'-phosphate|R11172 protein-Npi-phospho-L-histidine:cellobiose 6'-O-phosphotransferase; Protein N(pi)-phospho-L-histidine + Cellobiose <=> Protein histidine + 6-Phospho-beta-D-glucosyl-(1,4)-D-glucose
LG-1_g_06015	K05349	bglX; beta-glucosidase [EC:3.2.1.21]	map00460 Cyanoamino acid metabolism|map00500 Starch and sucrose metabolism|map00946 Degradation of flavonoids|map00999 Biosynthesis of various plant secondary metabolites|map01100 Metabolic pathways|map01110 Biosynthesis of secondary metabolites	map00460 Cyanoamino acid metabolism|map00500 Starch and sucrose metabolism|map00946 Degradation of flavonoids|map00999 Biosynthesis of various plant secondary metabolites|map01100 Metabolic pathways|map01110 Biosynthesis of secondary metabolites	Carbohydrate metabolism|Metabolism of other amino acids|Biosynthesis of other secondary metabolites	3.2.1.21 beta-glucosidase; gentiobiase; cellobiase; emulsin; elaterase; aryl-beta-glucosidase; beta-D-glucosidase; beta-glucoside glucohydrolase; arbutinase; amygdalinase; p-nitrophenyl beta-glucosidase; primeverosidase; amygdalase; linamarase; salicilinase; beta-1,6-glucosidase	R00026 cellobiose glucohydrolase; Cellobiose + H2O <=> 2 beta-D-Glucose|R00306 cellobiose glucohydrolase; Cellobiose + H2O <=> 2 D-Glucose|R02558 (R)-prunasin beta-D-glucohydrolase; Prunasin + H2O <=> Mandelonitrile + D-Glucose|R02887 1,4-beta-D-glucan glucohydrolase; Cellodextrin + (n-2) H2O <=> (n-2) D-Glucose + Cellobiose|R02985 amygdalin beta-glucosidase; Prunasin + D-Glucose <=> Amygdalin + …
LG-1_g_06020	K00865	glxK, garK; glycerate 2-kinase [EC:2.7.1.165]	map00260 Glycine, serine and threonine metabolism|map00561 Glycerolipid metabolism|map00630 Glyoxylate and dicarboxylate metabolism|map01100 Metabolic pathways|map01110 Biosynthesis of secondary metabolites|map01120 Microbial metabolism in diverse environments	map00260 Glycine, serine and threonine metabolism|map00561 Glycerolipid metabolism|map00630 Glyoxylate and dicarboxylate metabolism|map01100 Metabolic pathways|map01110 Biosynthesis of secondary metabolites|map01120 Microbial metabolism in diverse environments	Carbohydrate metabolism|Lipid metabolism|Amino acid metabolism	2.7.1.165 glycerate 2-kinase; D-glycerate-2-kinase; glycerate kinase (2-phosphoglycerate forming); ATP:(R)-glycerate 2-phosphotransferase	R08572 ATP:(R)-glycerate 2-phosphotransferase; D-Glycerate + ATP <=> 2-Phospho-D-glycerate + ADP
LG-1_g_06025	K01662	dxs; 1-deoxy-D-xylulose-5-phosphate synthase [EC:2.2.1.7]	map00730 Thiamine metabolism|map00900 Terpenoid backbone biosynthesis|map01100 Metabolic pathways|map01110 Biosynthesis of secondary metabolites	map00730 Thiamine metabolism|map00900 Terpenoid backbone biosynthesis|map01100 Metabolic pathways|map01110 Biosynthesis of secondary metabolites	Metabolism of cofactors and vitamins|Metabolism of terpenoids and polyketides	2.2.1.7 1-deoxy-D-xylulose-5-phosphate synthase; 1-deoxy-D-xylulose-5-phosphate pyruvate-lyase (carboxylating); DXP-synthase	R05636 1-deoxy-D-xylulose-5-phosphate pyruvate-lyase (carboxylating); Pyruvate + D-Glyceraldehyde 3-phosphate <=> 1-Deoxy-D-xylulose 5-phosphate + CO2
LG-1_g_06040	K02913	RP-L33, MRPL33, rpmG; large subunit ribosomal protein L33	map03010 Ribosome	map03010 Ribosome	Translation|Protein families: genetic information processing	-	-
LG-1_g_06045	K03073	secE; preprotein translocase subunit SecE	map02024 Quorum sensing|map03060 Protein export|map03070 Bacterial secretion system	map02024 Quorum sensing|map03060 Protein export|map03070 Bacterial secretion system	Folding, sorting and degradation|Membrane transport|Cellular community - prokaryotes|Protein families: signaling and cellular processes	-	-
LG-1_g_06050	K02601	nusG; transcription termination/antitermination protein NusG	-	-	Protein families: genetic information processing	-	-
LG-1_g_06055	K02867	RP-L11, MRPL11, rplK; large subunit ribosomal protein L11	map03010 Ribosome	map03010 Ribosome	Translation|Protein families: genetic information processing	-	-
LG-1_g_06060	K02863	RP-L1, MRPL1, rplA; large subunit ribosomal protein L1	map03010 Ribosome	map03010 Ribosome	Translation|Protein families: genetic information processing	-	-
LG-1_g_06065	K02029	ABC.PA.P; polar amino acid transport system permease protein	-	-	Protein families: signaling and cellular processes	-	-
LG-1_g_06070	K02029	ABC.PA.P; polar amino acid transport system permease protein	-	-	Protein families: signaling and cellular processes	-	-
LG-1_g_06075	K02028	ABC.PA.A; polar amino acid transport system ATP-binding protein [EC:7.4.2.1]	-	-	Protein families: signaling and cellular processes	7.4.2.1 ABC-type polar-amino-acid transporter; histidine permease; polar-amino-acid-transporting ATPase	-
LG-1_g_06080	K02030	ABC.PA.S; polar amino acid transport system substrate-binding protein	-	-	Protein families: signaling and cellular processes	-	-
LG-1_g_06085	K02864	RP-L10, MRPL10, rplJ; large subunit ribosomal protein L10	map03010 Ribosome	map03010 Ribosome	Translation|Protein families: genetic information processing	-	-
LG-1_g_06090	K02935	RP-L7, MRPL12, rplL; large subunit ribosomal protein L7/L12	map03010 Ribosome	map03010 Ribosome	Translation|Protein families: genetic information processing	-	-
LG-1_g_06095	K10716	kch, trkA, mthK, pch; voltage-gated potassium channel	-	-	Protein families: signaling and cellular processes	-	-
LG-1_g_06105	K00564	rsmC; 16S rRNA (guanine1207-N2)-methyltransferase [EC:2.1.1.172]	-	-	Protein families: genetic information processing	2.1.1.172 16S rRNA (guanine1207-N2)-methyltransferase; m2G1207 methyltransferase	R07234 S-adenosyl-L-methionine:rRNA (guanine-N2-)-methyltransferase; S-Adenosyl-L-methionine + rRNA <=> S-Adenosyl-L-homocysteine + rRNA containing N2-methylguanine
LG-1_g_06115	K11991	tadA; tRNA(adenine34) deaminase [EC:3.5.4.33]	-	-	Protein families: genetic information processing	3.5.4.33 tRNA(adenine34) deaminase; tRNA:A34 deaminase; tadA protein; ADAT2-ADAT3 complex; TADA; tRNA adenosine deaminase arginine; AtTadA; tadA/ecADAT2; tRNA A:34 deaminase	R10223 tRNA(adenine34) aminohydrolase; tRNA adenine + H2O <=> tRNA hypoxanthine + Ammonia
LG-1_g_06125	K02343	dnaX; DNA polymerase III subunit gamma/tau [EC:2.7.7.7]	map03030 DNA replication|map03430 Mismatch repair|map03440 Homologous recombination	map03030 DNA replication|map03430 Mismatch repair|map03440 Homologous recombination	Replication and repair|Protein families: genetic information processing	2.7.7.7 DNA-directed DNA polymerase; DNA polymerase I; DNA polymerase II; DNA polymerase III; DNA polymerase alpha; DNA polymerase beta; DNA polymerase gamma; DNA nucleotidyltransferase (DNA-directed); deoxyribonucleate nucleotidyltransferase; deoxynucleate polymerase; deoxyribonucleic acid duplicase; deoxyribonucleic acid polymerase; deoxyribonucleic duplicase; deoxyribonucleic polymerase; deoxy…	-
LG-1_g_06130	K09747	ebfC; nucleoid-associated protein EbfC	-	-	Unclassified: genetic information processing	-	-
LG-1_g_06135	K06187	recR; recombination protein RecR	map03440 Homologous recombination	map03440 Homologous recombination	Replication and repair|Protein families: genetic information processing	-	-
LG-1_g_06145	K00943	tmk, DTYMK; dTMP kinase [EC:2.7.4.9]	map00240 Pyrimidine metabolism|map01100 Metabolic pathways|map01232 Nucleotide metabolism	map00240 Pyrimidine metabolism|map01100 Metabolic pathways|map01232 Nucleotide metabolism	Nucleotide metabolism	2.7.4.9 dTMP kinase; thymidine monophosphate kinase; thymidylate kinase; thymidylate monophosphate kinase; thymidylic acid kinase; thymidylic kinase; deoxythymidine 5'-monophosphate kinase; TMPK; thymidine 5'-monophosphate kinase	R02094 ATP:dTMP phosphotransferase; ATP + dTMP <=> ADP + dTDP|R02098 ATP:dUMP phosphotransferase; ATP + dUMP <=> ADP + dUDP
LG-1_g_06155	K02341	holB; DNA polymerase III subunit delta' [EC:2.7.7.7]	map03030 DNA replication|map03430 Mismatch repair|map03440 Homologous recombination	map03030 DNA replication|map03430 Mismatch repair|map03440 Homologous recombination	Replication and repair|Protein families: genetic information processing	2.7.7.7 DNA-directed DNA polymerase; DNA polymerase I; DNA polymerase II; DNA polymerase III; DNA polymerase alpha; DNA polymerase beta; DNA polymerase gamma; DNA nucleotidyltransferase (DNA-directed); deoxyribonucleate nucleotidyltransferase; deoxynucleate polymerase; deoxyribonucleic acid duplicase; deoxyribonucleic acid polymerase; deoxyribonucleic duplicase; deoxyribonucleic polymerase; deoxy…	-
LG-1_g_06165	K07056	rsmI; 16S rRNA (cytidine1402-2'-O)-methyltransferase [EC:2.1.1.198]	-	-	Protein families: genetic information processing	2.1.1.198 16S rRNA (cytidine1402-2'-O)-methyltransferase; RsmI; YraL	-
LG-1_g_06180	K14742	tsaB; tRNA threonylcarbamoyladenosine biosynthesis protein TsaB	-	-	Protein families: genetic information processing	-	-
LG-1_g_06185	K03789	rimI; [ribosomal protein S18]-alanine N-acetyltransferase [EC:2.3.1.266]	-	-	Protein families: genetic information processing	2.3.1.266 [ribosomal protein bS18]-alanine N-acetyltransferase; rimI (gene name)	-
LG-1_g_06190	K25706	tsaD; tRNA N6-adenosine threonylcarbamoyltransferase [EC:2.3.1.234]	-	-	Protein families: genetic information processing	2.3.1.234 N6-L-threonylcarbamoyladenine synthase; t6A synthase; Kae1; ygjD (gene name); Qri7	-
LG-1_g_06200	K03281	clcA, clcB, CLC-E, CLC-F; chloride channel protein, CIC family	-	-	Protein families: signaling and cellular processes	-	-
LG-1_g_06215	K00364	guaC, GMPR; GMP reductase [EC:1.7.1.7]	map00230 Purine metabolism|map01100 Metabolic pathways|map01232 Nucleotide metabolism	map00230 Purine metabolism|map01100 Metabolic pathways|map01232 Nucleotide metabolism	Nucleotide metabolism	1.7.1.7 GMP reductase; guanosine 5'-monophosphate reductase; NADPH:GMP oxidoreductase (deaminating); guanosine monophosphate reductase; guanylate reductase; NADPH2:guanosine-5'-phosphate oxidoreductase (deaminating); guanosine 5'-phosphate reductase	R01134 inosine-5'-phosphate:NADP+ oxidoreductase (aminating); NADH:guanosine-5'-phosphate oxidoreductase (deaminating); IMP + Ammonia + NADP+ <=> GMP + NADPH + H+
LG-1_g_06220	K01939	purA, ADSS; adenylosuccinate synthase [EC:6.3.4.4]	map00230 Purine metabolism|map00250 Alanine, aspartate and glutamate metabolism|map01100 Metabolic pathways|map01232 Nucleotide metabolism|map01240 Biosynthesis of cofactors	map00230 Purine metabolism|map00250 Alanine, aspartate and glutamate metabolism|map01100 Metabolic pathways|map01232 Nucleotide metabolism|map01240 Biosynthesis of cofactors	Nucleotide metabolism|Amino acid metabolism	6.3.4.4 adenylosuccinate synthase; IMP---aspartate ligase; adenylosuccinate synthetase; succinoadenylic kinosynthetase; succino-AMP synthetase	R01135 IMP:L-aspartate ligase (GDP-forming); GTP + IMP + L-Aspartate <=> GDP + Orthophosphate + N6-(1,2-Dicarboxyethyl)-AMP
LG-1_g_06225	K01756	purB, ADSL; adenylosuccinate lyase [EC:4.3.2.2]	map00230 Purine metabolism|map00250 Alanine, aspartate and glutamate metabolism|map01100 Metabolic pathways|map01110 Biosynthesis of secondary metabolites|map01232 Nucleotide metabolism|map01240 Biosynthesis of cofactors	map00230 Purine metabolism|map00250 Alanine, aspartate and glutamate metabolism|map01100 Metabolic pathways|map01110 Biosynthesis of secondary metabolites|map01232 Nucleotide metabolism|map01240 Biosynthesis of cofactors	Nucleotide metabolism|Amino acid metabolism	4.3.2.2 adenylosuccinate lyase; adenylosuccinase; succino AMP-lyase; 6-N-(1,2-dicarboxyethyl)AMP AMP-lyase; 6-N-(1,2-dicarboxyethyl)AMP AMP-lyase (fumarate-forming)	R01083 N6-(1,2-dicarboxyethyl)AMP AMP-lyase (fumarate-forming); N6-(1,2-Dicarboxyethyl)-AMP <=> Fumarate + AMP|R04559 1-(5'-phosphoribosyl)-5-amino-4-(N-succinocarboxamide)-imidazole AMP-lyase; 1-(5'-Phosphoribosyl)-5-amino-4-(N-succinocarboxamide)-imidazole <=> Fumarate + 1-(5'-Phosphoribosyl)-5-amino-4-imidazolecarboxamide|R12851 adenylosuccinate lyase; N6-Succino-2-amino-2'-deoxyadenylate <=> …
LG-1_g_06240	K01518	NUDT2; bis(5'-nucleosidyl)-tetraphosphatase [EC:3.6.1.17]	map00230 Purine metabolism|map00240 Pyrimidine metabolism|map01100 Metabolic pathways	map00230 Purine metabolism|map00240 Pyrimidine metabolism|map01100 Metabolic pathways	Nucleotide metabolism	3.6.1.17 bis(5'-nucleosyl)-tetraphosphatase (asymmetrical); bis(5'-guanosyl)-tetraphosphatase; bis(5'-adenosyl)-tetraphosphatase; diguanosinetetraphosphatase (asymmetrical); dinucleosidetetraphosphatase (asymmetrical); diadenosine P1,P4-tetraphosphatase; dinucleoside tetraphosphatase; 1-P,4-P-bis(5'-nucleosyl)-tetraphosphate nucleotidohydrolase	R00184 P1,P4-bis(5'-adenosyl)-tetraphosphate adenylohydrolase; P1,P4-Bis(5'-adenosyl)tetraphosphate + H2O <=> ATP + AMP|R00969 P1,P4-bis(5'-uridyl)-tetraphosphate uridylohydrolase; P1,P4-Bis(5'-uridyl) tetraphosphate + H2O <=> UTP + UMP|R01232 P1,P4-bis(5'-guanosyl)-tetraphosphate guanylylhydrolase; P1,P4-Bis(5'-guanosyl) tetraphosphate + H2O <=> GTP + GMP|R02805 P1,P4-bis(5'-nucleosyl)-tetraphos…
LG-1_g_06245	K07473	dinJ; DNA-damage-inducible protein J	-	-	Protein families: signaling and cellular processes	-	-
LG-1_g_06250	K19157	yafQ; mRNA interferase YafQ [EC:3.1.-.-]	-	-	Protein families: signaling and cellular processes	-	-
LG-1_g_06255	K18702	uctC; CoA:oxalate CoA-transferase [EC:2.8.3.19]	-	-	Unclassified: metabolism	2.8.3.19 CoA:oxalate CoA-transferase; acetyl-coenzyme A transferase; acetyl-CoA oxalate CoA-transferase; ACOCT; YfdE; UctC	-
LG-1_g_06270	K06158	ABCF3; ATP-binding cassette, subfamily F, member 3	-	-	Protein families: genetic information processing	-	-
LG-1_g_06275	K01926	rex; redox-sensing transcriptional repressor	-	-	Protein families: genetic information processing	-	-
LG-1_g_06295	K04078	groES, HSPE1; chaperonin GroES	-	-	Protein families: genetic information processing	-	-
LG-1_g_06300	K04077	groEL, HSPD1; chaperonin GroEL [EC:5.6.1.7]	map03018 RNA degradation|map04212 Longevity regulating pathway - worm|map04940 Type I diabetes mellitus|map05134 Legionellosis|map05152 Tuberculosis|map05417 Lipid and atherosclerosis	map03018 RNA degradation|map04212 Longevity regulating pathway - worm|map04940 Type I diabetes mellitus|map05134 Legionellosis|map05152 Tuberculosis|map05417 Lipid and atherosclerosis	Folding, sorting and degradation|Aging|Infectious disease: bacterial|Cardiovascular disease|Endocrine and metabolic disease|Protein families: genetic information processing|Protein families: signaling and cellular processes	5.6.1.7 chaperonin ATPase; chaperonin	-
LG-1_g_06310	K01875	SARS, serS; seryl-tRNA synthetase [EC:6.1.1.11]	map00970 Aminoacyl-tRNA biosynthesis	map00970 Aminoacyl-tRNA biosynthesis	Translation|Protein families: metabolism|Protein families: genetic information processing	6.1.1.11 serine---tRNA ligase; seryl-tRNA synthetase; SerRS; seryl-transfer ribonucleate synthetase; seryl-transfer RNA synthetase; seryl-transfer ribonucleic acid synthetase; serine translase	R03662 L-serine:tRNA(Ser) ligase (AMP-forming); ATP + L-Serine + tRNA(Ser) <=> AMP + Diphosphate + L-Seryl-tRNA(Ser)|R08218 L-serine:tRNASec ligase (AMP-forming); ATP + L-Serine + tRNA(Sec) <=> AMP + Diphosphate + L-Seryl-tRNA(Sec)
LG-1_g_06340	K00135	gabD; succinate-semialdehyde dehydrogenase / glutarate-semialdehyde dehydrogenase [EC:1.2.1.16 1.2.1.79 1.2.1.20]	map00250 Alanine, aspartate and glutamate metabolism|map00310 Lysine degradation|map00350 Tyrosine metabolism|map00650 Butanoate metabolism|map00760 Nicotinate and nicotinamide metabolism|map01100 Metabolic pathways|map01120 Microbial metabolism in diverse environments	map00250 Alanine, aspartate and glutamate metabolism|map00310 Lysine degradation|map00350 Tyrosine metabolism|map00650 Butanoate metabolism|map00760 Nicotinate and nicotinamide metabolism|map01100 Metabolic pathways|map01120 Microbial metabolism in diverse environments	Carbohydrate metabolism|Amino acid metabolism|Metabolism of cofactors and vitamins	1.2.1.16 succinate-semialdehyde dehydrogenase [NAD(P)+]; succinate semialdehyde dehydrogenase (nicotinamide adenine dinucleotide (phosphate)); succinate-semialdehyde dehydrogenase [NAD(P)]|1.2.1.79 succinate-semialdehyde dehydrogenase (NADP+); succinic semialdehyde dehydrogenase (NADP+); succinyl semialdehyde dehydrogenase (NADP+); succinate semialdehyde:NADP+ oxidoreductase; NADP-dependent succi…	R00713 succinate-semialdehyde:NAD+ oxidoreductase; Succinate semialdehyde + NAD+ + H2O <=> Succinate + NADH + H+|R00714 succinate-semialdehyde:NADP+ oxidoreductase; Succinate semialdehyde + NADP+ + H2O <=> Succinate + NADPH + H+|R02401 glutarate-semialdehyde:NAD+ oxidoreductase; 5-Oxopentanoate + NAD+ + H2O <=> Glutarate + NADH + H+
LG-1_g_06365	K06994	K06994; putative drug exporter of the RND superfamily	-	-	Poorly characterized	-	-
LG-1_g_06375	K17836	penP; beta-lactamase class A [EC:3.5.2.6]	map00311 Penicillin and cephalosporin biosynthesis|map01110 Biosynthesis of secondary metabolites|map01501 beta-Lactam resistance	map00311 Penicillin and cephalosporin biosynthesis|map01110 Biosynthesis of secondary metabolites|map01501 beta-Lactam resistance	Biosynthesis of other secondary metabolites|Drug resistance: antimicrobial|Protein families: signaling and cellular processes	3.5.2.6 beta-lactamase; penicillinase; cephalosporinase; neutrapen; penicillin beta-lactamase; exopenicillinase; ampicillinase; penicillin amido-beta-lactamhydrolase; penicillinase I; penicillinase II; beta-lactamase I; beta-lactamase II; beta-lactamase III; beta-lactamase A; beta-lactamase B; beta-lactamase C; beta-lactamase AME I; cephalosporin-beta-lactamase; carbapenemase	R06363 penicillin hydrolase; Penicillin + H2O <=> Penicilloic acid
LG-1_g_06390	K22441	paiA; diamine N-acetyltransferase [EC:2.3.1.57]	-	-	Unclassified: metabolism	2.3.1.57 diamine N-acetyltransferase; spermidine acetyltransferase; putrescine acetyltransferase; putrescine (diamine)-acetylating enzyme; diamine acetyltransferase; spermidine/spermine N1-acetyltransferase; spermidine N1-acetyltransferase; acetyl-coenzyme A-1,4-diaminobutane N-acetyltransferase; putrescine acetylase; putrescine N-acetyltransferase	-
LG-1_g_06400	K08987	K08987; putative membrane protein	-	-	Poorly characterized	-	-
LG-1_g_06405	K02027	ABC.MS.S; multiple sugar transport system substrate-binding protein	-	-	Protein families: signaling and cellular processes	-	-
LG-1_g_06410	K12574	rnj; ribonuclease J [EC:3.1.-.-]	map03018 RNA degradation	map03018 RNA degradation	Folding, sorting and degradation|Protein families: genetic information processing	-	-
LG-1_g_06415	K02026	ABC.MS.P1; multiple sugar transport system permease protein	-	-	Protein families: signaling and cellular processes	-	-
LG-1_g_06420	K02025	ABC.MS.P; multiple sugar transport system permease protein	-	-	Protein families: signaling and cellular processes	-	-
LG-1_g_06425	K10112	msmX, msmK, malK, sugC, ggtA, msiK; multiple sugar transport system ATP-binding protein [EC:7.5.2.-]	map02010 ABC transporters	map02010 ABC transporters	Membrane transport|Protein families: signaling and cellular processes	-	-
LG-1_g_06430	K08659	pepDA, pepDB; dipeptidase [EC:3.4.-.-]	-	-	Protein families: metabolism	-	-
LG-1_g_06435	K15051	endA; DNA-entry nuclease	-	-	Unclassified: metabolism	-	-
LG-1_g_06450	K02342	dnaQ; DNA polymerase III subunit epsilon [EC:2.7.7.7]	map03030 DNA replication|map03430 Mismatch repair|map03440 Homologous recombination	map03030 DNA replication|map03430 Mismatch repair|map03440 Homologous recombination	Replication and repair|Protein families: genetic information processing	2.7.7.7 DNA-directed DNA polymerase; DNA polymerase I; DNA polymerase II; DNA polymerase III; DNA polymerase alpha; DNA polymerase beta; DNA polymerase gamma; DNA nucleotidyltransferase (DNA-directed); deoxyribonucleate nucleotidyltransferase; deoxynucleate polymerase; deoxyribonucleic acid duplicase; deoxyribonucleic acid polymerase; deoxyribonucleic duplicase; deoxyribonucleic polymerase; deoxy…	-
LG-1_g_06470	K01258	pepT; tripeptide aminopeptidase [EC:3.4.11.4]	-	-	Protein families: metabolism	3.4.11.4 tripeptide aminopeptidase; tripeptidase; aminotripeptidase; aminoexotripeptidase; lymphopeptidase; imidoendopeptidase; peptidase B; alanine-phenylalanine-proline arylamidase; peptidase T	-
LG-1_g_06480	K01628	fucA; L-fuculose-phosphate aldolase [EC:4.1.2.17]	map00040 Pentose and glucuronate interconversions|map00051 Fructose and mannose metabolism|map01100 Metabolic pathways|map01120 Microbial metabolism in diverse environments	map00040 Pentose and glucuronate interconversions|map00051 Fructose and mannose metabolism|map01100 Metabolic pathways|map01120 Microbial metabolism in diverse environments	Carbohydrate metabolism	4.1.2.17 L-fuculose-phosphate aldolase; L-fuculose 1-phosphate aldolase; fuculose aldolase; L-fuculose-1-phosphate lactaldehyde-lyase	R02262 L-fuculose-1-phosphate lactaldehyde-lyase; L-Fuculose 1-phosphate <=> Glycerone phosphate + (S)-Lactaldehyde|R12696 D-ribulose 1-phosphate glycolaldehyde-lyase (glycerone-phosphate-forming); D-Ribulose 1-phosphate <=> Glycerone phosphate + Glycolaldehyde
LG-1_g_06490	K02775	gatC, sgcC; galactitol PTS system EIIC component	map00052 Galactose metabolism|map01100 Metabolic pathways|map02060 Phosphotransferase system (PTS)	map00052 Galactose metabolism|map01100 Metabolic pathways|map02060 Phosphotransferase system (PTS)	Carbohydrate metabolism|Membrane transport|Protein families: signaling and cellular processes	-	R05570 protein-N(pi)-phosphohistidine:galactitol 1-phosphotransferase; Galactitol + Protein N(pi)-phospho-L-histidine <=> Galactitol 1-phosphate + Protein histidine
LG-1_g_06495	K02774	gatB, sgcB; galactitol PTS system EIIB component [EC:2.7.1.200]	map00052 Galactose metabolism|map01100 Metabolic pathways|map02060 Phosphotransferase system (PTS)	map00052 Galactose metabolism|map01100 Metabolic pathways|map02060 Phosphotransferase system (PTS)	Carbohydrate metabolism|Membrane transport|Protein families: signaling and cellular processes	2.7.1.200 protein-Npi-phosphohistidine---galactitol phosphotransferase; gatABC (gene names); galactitol PTS permease; EIIGat; Enzyme IIGat	R05570 protein-N(pi)-phosphohistidine:galactitol 1-phosphotransferase; Galactitol + Protein N(pi)-phospho-L-histidine <=> Galactitol 1-phosphate + Protein histidine
LG-1_g_06500	K02773	gatA, sgcA; galactitol PTS system EIIA component [EC:2.7.1.200]	map00052 Galactose metabolism|map01100 Metabolic pathways|map02060 Phosphotransferase system (PTS)	map00052 Galactose metabolism|map01100 Metabolic pathways|map02060 Phosphotransferase system (PTS)	Carbohydrate metabolism|Membrane transport|Protein families: signaling and cellular processes	2.7.1.200 protein-Npi-phosphohistidine---galactitol phosphotransferase; gatABC (gene names); galactitol PTS permease; EIIGat; Enzyme IIGat	R05570 protein-N(pi)-phosphohistidine:galactitol 1-phosphotransferase; Galactitol + Protein N(pi)-phospho-L-histidine <=> Galactitol 1-phosphate + Protein histidine
LG-1_g_06505	K02530	lacR; DeoR family transcriptional regulator, lactose phosphotransferase system repressor	-	-	Protein families: genetic information processing	-	-
LG-1_g_06520	K03811	pnuC; nicotinamide mononucleotide transporter	-	-	Protein families: signaling and cellular processes	-	-
LG-1_g_06530	K03282	mscL; large conductance mechanosensitive channel	-	-	Protein families: signaling and cellular processes	-	-
LG-1_g_06545	K06956	K06956; uncharacterized protein	-	-	Poorly characterized	-	-
LG-1_g_06555	K07173	luxS; S-ribosylhomocysteine lyase [EC:4.4.1.21]	map00270 Cysteine and methionine metabolism|map01100 Metabolic pathways|map01230 Biosynthesis of amino acids|map02024 Quorum sensing|map02026 Biofilm formation - Escherichia coli|map05111 Biofilm formation - Vibrio cholerae	map00270 Cysteine and methionine metabolism|map01100 Metabolic pathways|map01230 Biosynthesis of amino acids|map02024 Quorum sensing|map02026 Biofilm formation - Escherichia coli|map05111 Biofilm formation - Vibrio cholerae	Amino acid metabolism|Cellular community - prokaryotes	4.4.1.21 S-ribosylhomocysteine lyase; S-ribosylhomocysteinase; LuxS	R01291 S-(5-deoxy-D-ribos-5-yl)-L-homocysteine homocysteine-lyase [(4S)-4,5-dihydroxypentan-2,3-dione-forming]; S-Ribosyl-L-homocysteine <=> (S)-4,5-Dihydroxypentane-2,3-dione + L-Homocysteine
LG-1_g_06565	K03701	uvrA; excinuclease ABC subunit A	map03420 Nucleotide excision repair	map03420 Nucleotide excision repair	Replication and repair|Protein families: genetic information processing	-	-
LG-1_g_06570	K02035	ABC.PE.S; peptide/nickel transport system substrate-binding protein	map02024 Quorum sensing	map02024 Quorum sensing	Cellular community - prokaryotes|Protein families: signaling and cellular processes	-	-
LG-1_g_06585	K01223	E3.2.1.86B, bglA; 6-phospho-beta-glucosidase [EC:3.2.1.86]	map00010 Glycolysis / Gluconeogenesis|map00500 Starch and sucrose metabolism	map00010 Glycolysis / Gluconeogenesis|map00500 Starch and sucrose metabolism	Carbohydrate metabolism	3.2.1.86 6-phospho-beta-glucosidase; phospho-beta-glucosidase A; phospho-beta-glucosidase; phosphocellobiase; 6-phospho-beta-D-glucosyl-(1,4)-D-glucose glucohydrolase	R00839 6-phospho-beta-D-glucosyl-(1->4)-D-glucose 6-phosphoglucohydrolase; 6-Phospho-beta-D-glucosyl-(1,4)-D-glucose + H2O <=> D-Glucose + D-Glucose 6-phosphate|R05133 arbutin 6-phosphate glucohydrolase; Arbutin 6-phosphate + H2O <=> Hydroquinone + beta-D-Glucose 6-phosphate|R05134 salicin 6-phosphate glucohydrolase; Salicin 6-phosphate + H2O <=> Salicyl alcohol + beta-D-Glucose 6-phosphate
LG-1_g_06590	K02757	bglF, bglP; beta-glucoside PTS system EIICBA component [EC:2.7.1.-]	map02060 Phosphotransferase system (PTS)	map02060 Phosphotransferase system (PTS)	Membrane transport|Protein families: signaling and cellular processes	-	-
LG-1_g_06595	K03488	licT, bglG; beta-glucoside operon transcriptional antiterminator	-	-	Protein families: genetic information processing	-	-
LG-1_g_06605	K02356	efp; elongation factor P	-	-	Protein families: genetic information processing	-	-
LG-1_g_06610	K00867	coaA; type I pantothenate kinase [EC:2.7.1.33]	map00770 Pantothenate and CoA biosynthesis|map01100 Metabolic pathways|map01240 Biosynthesis of cofactors	map00770 Pantothenate and CoA biosynthesis|map01100 Metabolic pathways|map01240 Biosynthesis of cofactors	Metabolism of cofactors and vitamins	2.7.1.33 pantothenate kinase; pantothenate kinase (phosphorylating); pantothenic acid kinase; ATP:pantothenate 4'-phosphotransferase; D-pantothenate kinase	R02971 ATP:pantothenate 4'-phosphotransferase; ATP + Pantetheine <=> ADP + Pantetheine 4'-phosphate|R03018 ATP:pantothenate 4'-phosphotransferase; ATP + Pantothenate <=> ADP + D-4'-Phosphopantothenate|R04391 ATP:pantothenate 4'-phosphotransferase; ATP + N-((R)-Pantothenoyl)-L-cysteine <=> ADP + (R)-4'-Phosphopantothenoyl-L-cysteine
LG-1_g_06615	K10804	tesA; acyl-CoA thioesterase I [EC:3.1.2.- 3.1.2.2 3.1.1.2 3.1.1.5]	map01040 Biosynthesis of unsaturated fatty acids	map01040 Biosynthesis of unsaturated fatty acids	Lipid metabolism|Protein families: metabolism	3.1.2.2 palmitoyl-CoA hydrolase; long-chain fatty-acyl-CoA hydrolase; palmitoyl coenzyme A hydrolase; palmitoyl thioesterase; palmitoyl coenzyme A hydrolase; palmitoyl-CoA deacylase; palmityl thioesterase; palmityl-CoA deacylase; fatty acyl thioesterase I; palmityl thioesterase I|3.1.1.2 arylesterase; A-esterase (ambiguous); paraoxonase (ambiguous); aromatic esterase|3.1.1.5 lysophospholipase; le…	R01274 palmitoyl-CoA hydrolase; Palmitoyl-CoA + H2O <=> CoA + Hexadecanoic acid
LG-1_g_06620	K02761	celB, chbC; cellobiose PTS system EIIC component	map00500 Starch and sucrose metabolism|map02060 Phosphotransferase system (PTS)	map00500 Starch and sucrose metabolism|map02060 Phosphotransferase system (PTS)	Carbohydrate metabolism|Membrane transport|Protein families: signaling and cellular processes	-	R11170 protein-Npi-phospho-L-histidine:N,N'-diacetylchitobiose 6'-O-phosphotransferase; Protein N(pi)-phospho-L-histidine + Chitobiose <=> Protein histidine + N,N'-Diacetylchitobiose 6'-phosphate|R11172 protein-Npi-phospho-L-histidine:cellobiose 6'-O-phosphotransferase; Protein N(pi)-phospho-L-histidine + Cellobiose <=> Protein histidine + 6-Phospho-beta-D-glucosyl-(1,4)-D-glucose
LG-1_g_06640	K07133	K07133; uncharacterized protein	-	-	Poorly characterized	-	-
LG-1_g_06645	K03657	uvrD, pcrA; ATP-dependent DNA helicase UvrD/PcrA [EC:5.6.2.4]	map03420 Nucleotide excision repair|map03430 Mismatch repair	map03420 Nucleotide excision repair|map03430 Mismatch repair	Replication and repair|Protein families: genetic information processing	5.6.2.4 DNA 3'-5' helicase; uvrD (gene name); rep (gene name); RECQ (gene name); MER3 (gene name); Holliday junction DNA helicase	-
LG-1_g_06660	K01537	ATP2C; P-type Ca2+ transporter type 2C [EC:7.2.2.10]	-	-	Unclassified: metabolism	7.2.2.10 P-type Ca2+ transporter; sarcoplasmic reticulum ATPase; sarco(endo)plasmic reticulum Ca2+-ATPase; calcium pump; Ca2+-pumping ATPase; plasma membrane Ca-ATPase; Ca2+-transporting ATPaseP-	-
LG-1_g_06665	K03665	hflX; GTPase	-	-	Protein families: genetic information processing	-	-
LG-1_g_06675	K21471	cwlO; peptidoglycan DL-endopeptidase CwlO [EC:3.4.-.-]	-	-	Protein families: metabolism	-	-
LG-1_g_06680	K00942	gmk, GUK1; guanylate kinase [EC:2.7.4.8]	map00230 Purine metabolism|map01100 Metabolic pathways|map01232 Nucleotide metabolism	map00230 Purine metabolism|map01100 Metabolic pathways|map01232 Nucleotide metabolism	Nucleotide metabolism	2.7.4.8 guanylate kinase; deoxyguanylate kinase; 5'-GMP kinase; GMP kinase; guanosine monophosphate kinase; ATP:GMP phosphotransferase	R00332 ATP:GMP phosphotransferase; ATP + GMP <=> ADP + GDP|R02090 ATP:dGMP phosphotransferase; ATP + dGMP <=> ADP + dGDP|R12852 guanylate kinase; dZMP + ATP <=> dZDP + ADP
LG-1_g_06700	K03647	nrdI; protein involved in ribonucleotide reduction	-	-	Unclassified: metabolism	-	-
LG-1_g_06705	K00526	E1.17.4.1B, nrdB, nrdF; ribonucleoside-diphosphate reductase beta chain [EC:1.17.4.1]	map00230 Purine metabolism|map00240 Pyrimidine metabolism|map01100 Metabolic pathways|map01232 Nucleotide metabolism	map00230 Purine metabolism|map00240 Pyrimidine metabolism|map01100 Metabolic pathways|map01232 Nucleotide metabolism	Nucleotide metabolism|Protein families: genetic information processing	1.17.4.1 ribonucleoside-diphosphate reductase; ribonucleotide reductase (ambiguous); CDP reductase; ribonucleoside diphosphate reductase; UDP reductase; ADP reductase; nucleoside diphosphate reductase; ribonucleoside 5'-diphosphate reductase; ribonucleotide diphosphate reductase; 2'-deoxyribonucleoside-diphosphate:oxidized-thioredoxin 2'-oxidoreductase; RR; nrdB (gene name); nrdF (gene name); nrd…	R02017 2'-deoxyadenosine 5'-diphosphate:oxidized-thioredoxin 2'-oxidoreductase; dADP + Thioredoxin disulfide + H2O <=> Thioredoxin + ADP|R02018 2'-deoxyuridine 5'-diphosphate:oxidized-thioredoxin 2'-oxidoreductase; dUDP + Thioredoxin disulfide + H2O <=> Thioredoxin + UDP|R02019 2'-deoxyguanosine 5'-diphosphate:oxidized-thioredoxin 2'-oxidoreductase; dGDP + Thioredoxin disulfide + H2O <=> GDP + Th…
LG-1_g_06715	K07171	mazF, ndoA, chpA; mRNA interferase MazF [EC:3.1.-.-]	-	-	Protein families: signaling and cellular processes	-	-
LG-1_g_06755	K01005	tagT_U_V; polyisoprenyl-teichoic acid--peptidoglycan teichoic acid transferase [EC:2.7.8.-]	map00552 Teichoic acid biosynthesis	map00552 Teichoic acid biosynthesis	Glycan biosynthesis and metabolism	-	-
LG-1_g_06760	K08602	pepF, pepB; oligoendopeptidase F [EC:3.4.24.-]	-	-	Protein families: metabolism	-	-
LG-1_g_06775	K03303	lutP, lctP; lactate permease	-	-	Protein families: signaling and cellular processes	-	-
LG-1_g_06780	K02075	ABC.ZM.P; zinc/manganese transport system permease protein	-	-	Protein families: signaling and cellular processes	-	-
LG-1_g_06785	K02074	ABC.ZM.A; zinc/manganese transport system ATP-binding protein	-	-	Protein families: signaling and cellular processes	-	-
LG-1_g_06790	K02077	ABC.ZM.S; zinc/manganese transport system substrate-binding protein	-	-	Protein families: signaling and cellular processes	-	-
LG-1_g_06810	K02770	fruA; fructose PTS system EIIBC or EIIC component [EC:2.7.1.202]	map00051 Fructose and mannose metabolism|map01100 Metabolic pathways|map01120 Microbial metabolism in diverse environments|map02060 Phosphotransferase system (PTS)	map00051 Fructose and mannose metabolism|map01100 Metabolic pathways|map01120 Microbial metabolism in diverse environments|map02060 Phosphotransferase system (PTS)	Carbohydrate metabolism|Membrane transport|Protein families: signaling and cellular processes	2.7.1.202 protein-Npi-phosphohistidine---D-fructose phosphotransferase; fruAB (gene names); fructose PTS permease; EIIFru; Enzyme IIFru	R03232 protein-N(pi)-phosphohistidine:D-fructose 1-phosphotransferase; Protein N(pi)-phospho-L-histidine + D-Fructose <=> Protein histidine + D-Fructose 1-phosphate
LG-1_g_06815	K00882	fruK; 1-phosphofructokinase [EC:2.7.1.56]	map00051 Fructose and mannose metabolism|map01100 Metabolic pathways|map02060 Phosphotransferase system (PTS)	map00051 Fructose and mannose metabolism|map01100 Metabolic pathways|map02060 Phosphotransferase system (PTS)	Carbohydrate metabolism|Membrane transport	2.7.1.56 1-phosphofructokinase; fructose-1-phosphate kinase; 1-phosphofructokinase (phosphorylating); D-fructose-1-phosphate kinase; fructose 1-phosphate kinase; phosphofructokinase 1	R02071 ATP:D-fructose-1-phosphate 6-phosphotransferase; ATP + D-Fructose 1-phosphate <=> ADP + beta-D-Fructose 1,6-bisphosphate|R13203 ATP:D-fructose-phosphate 6-phosphotransferase; ATP + D-Fructose 1-phosphate <=> ADP + D-Fructose 1,6-bisphosphate
LG-1_g_06820	K03436	fruR2, fruR; DeoR family transcriptional regulator, fructose operon transcriptional repressor	-	-	Protein families: genetic information processing	-	-
LG-1_g_06825	K01187	malZ; alpha-glucosidase [EC:3.2.1.20]	map00052 Galactose metabolism|map00500 Starch and sucrose metabolism|map01100 Metabolic pathways|map01110 Biosynthesis of secondary metabolites	map00052 Galactose metabolism|map00500 Starch and sucrose metabolism|map01100 Metabolic pathways|map01110 Biosynthesis of secondary metabolites	Carbohydrate metabolism	3.2.1.20 alpha-glucosidase; maltase; glucoinvertase; glucosidosucrase; maltase-glucoamylase; alpha-glucopyranosidase; glucosidoinvertase; alpha-D-glucosidase; alpha-glucoside hydrolase; alpha-1,4-glucosidase	R00028 maltose glucohydrolase; Maltose + H2O <=> 2 D-Glucose|R00801 sucrose glucohydrolase; Sucrose + H2O <=> D-Fructose + D-Glucose|R00802 sucrose alpha-glucohydrolase; Sucrose + H2O <=> beta-D-Fructose + alpha-D-Glucose|R06087 Sucrose + H2O <=> D-Fructose + D-Glucose|R06088 Sucrose + H2O <=> beta-D-Fructose + alpha-D-Glucose
LG-1_g_06830	K01187	malZ; alpha-glucosidase [EC:3.2.1.20]	map00052 Galactose metabolism|map00500 Starch and sucrose metabolism|map01100 Metabolic pathways|map01110 Biosynthesis of secondary metabolites	map00052 Galactose metabolism|map00500 Starch and sucrose metabolism|map01100 Metabolic pathways|map01110 Biosynthesis of secondary metabolites	Carbohydrate metabolism	3.2.1.20 alpha-glucosidase; maltase; glucoinvertase; glucosidosucrase; maltase-glucoamylase; alpha-glucopyranosidase; glucosidoinvertase; alpha-D-glucosidase; alpha-glucoside hydrolase; alpha-1,4-glucosidase	R00028 maltose glucohydrolase; Maltose + H2O <=> 2 D-Glucose|R00801 sucrose glucohydrolase; Sucrose + H2O <=> D-Fructose + D-Glucose|R00802 sucrose alpha-glucohydrolase; Sucrose + H2O <=> beta-D-Fructose + alpha-D-Glucose|R06087 Sucrose + H2O <=> D-Fructose + D-Glucose|R06088 Sucrose + H2O <=> beta-D-Fructose + alpha-D-Glucose
LG-1_g_06835	K01992	ABC-2.P; ABC-2 type transport system permease protein	-	-	Protein families: signaling and cellular processes	-	-
LG-1_g_06840	K01990	ABC-2.A; ABC-2 type transport system ATP-binding protein	-	-	Protein families: signaling and cellular processes	-	-
LG-1_g_06845	K01779	racD; aspartate racemase [EC:5.1.1.13]	map00250 Alanine, aspartate and glutamate metabolism|map00470 D-Amino acid metabolism|map01054 Nonribosomal peptide structures|map01100 Metabolic pathways	map00250 Alanine, aspartate and glutamate metabolism|map00470 D-Amino acid metabolism|map01054 Nonribosomal peptide structures|map01100 Metabolic pathways	Amino acid metabolism|Metabolism of other amino acids|Metabolism of terpenoids and polyketides|Protein families: metabolism	5.1.1.13 aspartate racemase; D-aspartate racemase; McyF	R00491 aspartate racemase; L-Aspartate <=> D-Aspartate
LG-1_g_06865	K18888	efrB, efrF; ATP-binding cassette, subfamily B, multidrug efflux pump	map02010 ABC transporters	map02010 ABC transporters	Membrane transport|Protein families: signaling and cellular processes	-	-
LG-1_g_06870	K18887	efrA, efrE; ATP-binding cassette, subfamily B, multidrug efflux pump	map02010 ABC transporters	map02010 ABC transporters	Membrane transport|Protein families: signaling and cellular processes	-	-
LG-1_g_06880	K06942	ychF; ribosome-binding ATPase	-	-	Protein families: genetic information processing	-	-
LG-1_g_06890	K03497	parB, spo0J; ParB family transcriptional regulator, chromosome partitioning protein	-	-	Protein families: genetic information processing|Protein families: signaling and cellular processes	-	-
LG-1_g_06895	K03496	parA, soj; chromosome partitioning protein	-	-	Protein families: genetic information processing|Protein families: signaling and cellular processes	-	-
LG-1_g_06900	K03497	parB, spo0J; ParB family transcriptional regulator, chromosome partitioning protein	-	-	Protein families: genetic information processing|Protein families: signaling and cellular processes	-	-
LG-1_g_06905	K03501	gidB, rsmG; 16S rRNA (guanine527-N7)-methyltransferase [EC:2.1.1.170]	-	-	Protein families: genetic information processing	2.1.1.170 16S rRNA (guanine527-N7)-methyltransferase; ribosomal RNA small subunit methyltransferase G; 16S rRNA methyltransferase RsmG; GidB; rsmG (gene name)	-
LG-1_g_06915	K03734	apbE; FAD:protein FMN transferase [EC:2.7.1.180]	-	-	Unclassified: metabolism	2.7.1.180 FAD:protein FMN transferase; flavin transferase; apbE (gene name)	-
LG-1_g_06920	K01104	E3.1.3.48; protein-tyrosine phosphatase [EC:3.1.3.48]	-	-	Unclassified: metabolism	3.1.3.48 protein-tyrosine-phosphatase; phosphotyrosine phosphatase; phosphoprotein phosphatase (phosphotyrosine); phosphotyrosine histone phosphatase; protein phosphotyrosine phosphatase; tyrosylprotein phosphatase; phosphotyrosine protein phosphatase; phosphotyrosylprotein phosphatase; tyrosine O-phosphate phosphatase; PPT-phosphatase; PTPase; [phosphotyrosine]protein phosphatase; PTP-phosphatase	-
LG-1_g_06925	K09963	K09963; uncharacterized protein	-	-	Poorly characterized	-	-
LG-1_g_06930	K22394	nfr2; flavin reductase (NADH) subunit 2 [EC:1.5.1.36]	map00740 Riboflavin metabolism|map01100 Metabolic pathways	map00740 Riboflavin metabolism|map01100 Metabolic pathways	Metabolism of cofactors and vitamins	1.5.1.36 flavin reductase (NADH); NADH-dependent flavin reductase; flavin:NADH oxidoreductase	R05705 FMNH2:NAD+ oxidoreductase; Reduced FMN + NAD+ <=> FMN + NADH + H+|R09748 FADH2:NAD+ oxidoreductase; FADH2 + NAD+ <=> FAD + NADH + H+|R09750 reduced-riboflavin:NAD+ oxidoreductase; Reduced riboflavin + NAD+ <=> Riboflavin + NADH + H+
LG-1_g_06935	K22393	nfr1; flavin reductase (NADH) subunit 1 [EC:1.5.1.36]	map00740 Riboflavin metabolism|map01100 Metabolic pathways	map00740 Riboflavin metabolism|map01100 Metabolic pathways	Metabolism of cofactors and vitamins	1.5.1.36 flavin reductase (NADH); NADH-dependent flavin reductase; flavin:NADH oxidoreductase	R05705 FMNH2:NAD+ oxidoreductase; Reduced FMN + NAD+ <=> FMN + NADH + H+|R09748 FADH2:NAD+ oxidoreductase; FADH2 + NAD+ <=> FAD + NADH + H+|R09750 reduced-riboflavin:NAD+ oxidoreductase; Reduced riboflavin + NAD+ <=> Riboflavin + NADH + H+
LG-1_g_06950	K08659	pepDA, pepDB; dipeptidase [EC:3.4.-.-]	-	-	Protein families: metabolism	-	-
LG-1_g_06955	K01223	E3.2.1.86B, bglA; 6-phospho-beta-glucosidase [EC:3.2.1.86]	map00010 Glycolysis / Gluconeogenesis|map00500 Starch and sucrose metabolism	map00010 Glycolysis / Gluconeogenesis|map00500 Starch and sucrose metabolism	Carbohydrate metabolism	3.2.1.86 6-phospho-beta-glucosidase; phospho-beta-glucosidase A; phospho-beta-glucosidase; phosphocellobiase; 6-phospho-beta-D-glucosyl-(1,4)-D-glucose glucohydrolase	R00839 6-phospho-beta-D-glucosyl-(1->4)-D-glucose 6-phosphoglucohydrolase; 6-Phospho-beta-D-glucosyl-(1,4)-D-glucose + H2O <=> D-Glucose + D-Glucose 6-phosphate|R05133 arbutin 6-phosphate glucohydrolase; Arbutin 6-phosphate + H2O <=> Hydroquinone + beta-D-Glucose 6-phosphate|R05134 salicin 6-phosphate glucohydrolase; Salicin 6-phosphate + H2O <=> Salicyl alcohol + beta-D-Glucose 6-phosphate
LG-1_g_06960	K02757	bglF, bglP; beta-glucoside PTS system EIICBA component [EC:2.7.1.-]	map02060 Phosphotransferase system (PTS)	map02060 Phosphotransferase system (PTS)	Membrane transport|Protein families: signaling and cellular processes	-	-
LG-1_g_06965	K03488	licT, bglG; beta-glucoside operon transcriptional antiterminator	-	-	Protein families: genetic information processing	-	-
LG-1_g_06970	K02003	ABC.CD.A; putative ABC transport system ATP-binding protein	-	-	Protein families: signaling and cellular processes	-	-
LG-1_g_06975	K02004	ABC.CD.P; putative ABC transport system permease protein	-	-	Protein families: signaling and cellular processes	-	-
LG-1_g_06995	K06889	K06889; uncharacterized protein	-	-	Poorly characterized	-	-
LG-1_g_07005	K09861	K09861; uncharacterized protein	-	-	Poorly characterized	-	-
LG-1_g_07025	K01126	E3.1.4.46, glpQ, ugpQ; glycerophosphoryl diester phosphodiesterase [EC:3.1.4.46]	map00564 Glycerophospholipid metabolism	map00564 Glycerophospholipid metabolism	Lipid metabolism	3.1.4.46 glycerophosphodiester phosphodiesterase; gene hpd protein; glycerophosphoryl diester phosphodiesterase; IgD-binding protein D	R01030 sn-glycero-3-phosphocholine glycerophosphohydrolase; sn-Glycero-3-phosphocholine + H2O <=> Choline + sn-Glycerol 3-phosphate|R01470 sn-glycero-3-phosphoethanolamine glycerophosphohydrolase; sn-Glycero-3-phosphoethanolamine + H2O <=> Ethanolamine + sn-Glycerol 3-phosphate
LG-1_g_07030	K01126	E3.1.4.46, glpQ, ugpQ; glycerophosphoryl diester phosphodiesterase [EC:3.1.4.46]	map00564 Glycerophospholipid metabolism	map00564 Glycerophospholipid metabolism	Lipid metabolism	3.1.4.46 glycerophosphodiester phosphodiesterase; gene hpd protein; glycerophosphoryl diester phosphodiesterase; IgD-binding protein D	R01030 sn-glycero-3-phosphocholine glycerophosphohydrolase; sn-Glycero-3-phosphocholine + H2O <=> Choline + sn-Glycerol 3-phosphate|R01470 sn-glycero-3-phosphoethanolamine glycerophosphohydrolase; sn-Glycero-3-phosphoethanolamine + H2O <=> Ethanolamine + sn-Glycerol 3-phosphate
LG-1_g_07035	K17836	penP; beta-lactamase class A [EC:3.5.2.6]	map00311 Penicillin and cephalosporin biosynthesis|map01110 Biosynthesis of secondary metabolites|map01501 beta-Lactam resistance	map00311 Penicillin and cephalosporin biosynthesis|map01110 Biosynthesis of secondary metabolites|map01501 beta-Lactam resistance	Biosynthesis of other secondary metabolites|Drug resistance: antimicrobial|Protein families: signaling and cellular processes	3.5.2.6 beta-lactamase; penicillinase; cephalosporinase; neutrapen; penicillin beta-lactamase; exopenicillinase; ampicillinase; penicillin amido-beta-lactamhydrolase; penicillinase I; penicillinase II; beta-lactamase I; beta-lactamase II; beta-lactamase III; beta-lactamase A; beta-lactamase B; beta-lactamase C; beta-lactamase AME I; cephalosporin-beta-lactamase; carbapenemase	R06363 penicillin hydrolase; Penicillin + H2O <=> Penicilloic acid
LG-1_g_07050	K03768	PPIB, ppiB; peptidyl-prolyl cis-trans isomerase B (cyclophilin B) [EC:5.2.1.8]	-	-	Protein families: genetic information processing	5.2.1.8 peptidylprolyl isomerase; PPIase; cyclophilin [misleading, see comments]; peptide bond isomerase; peptidyl-prolyl cis-trans isomerase	-
LG-1_g_07055	K03654	recQ; ATP-dependent DNA helicase RecQ [EC:5.6.2.4]	map03018 RNA degradation	map03018 RNA degradation	Folding, sorting and degradation|Protein families: genetic information processing	5.6.2.4 DNA 3'-5' helicase; uvrD (gene name); rep (gene name); RECQ (gene name); MER3 (gene name); Holliday junction DNA helicase	-
LG-1_g_07060	K03654	recQ; ATP-dependent DNA helicase RecQ [EC:5.6.2.4]	map03018 RNA degradation	map03018 RNA degradation	Folding, sorting and degradation|Protein families: genetic information processing	5.6.2.4 DNA 3'-5' helicase; uvrD (gene name); rep (gene name); RECQ (gene name); MER3 (gene name); Holliday junction DNA helicase	-
LG-1_g_07065	K15986	ppaC; manganese-dependent inorganic pyrophosphatase [EC:3.6.1.1]	map00190 Oxidative phosphorylation	map00190 Oxidative phosphorylation	Energy metabolism	3.6.1.1 inorganic diphosphatase	-
LG-1_g_07070	K21703	cbbR, cmpR, ndhR; LysR family transcriptional regulator, low CO2-responsive transcriptional regulator	-	-	Protein families: genetic information processing	-	-
LG-1_g_07075	K02621	parC; topoisomerase IV subunit A [EC:5.6.2.2]	-	-	Protein families: genetic information processing|Protein families: signaling and cellular processes	5.6.2.2 DNA topoisomerase (ATP-hydrolysing); type II DNA topoisomerase; DNA-gyrase; deoxyribonucleate topoisomerase; deoxyribonucleic topoisomerase; topoisomerase; DNA topoisomerase II	-
LG-1_g_07080	K02622	parE; topoisomerase IV subunit B [EC:5.6.2.2]	-	-	Protein families: genetic information processing|Protein families: signaling and cellular processes	5.6.2.2 DNA topoisomerase (ATP-hydrolysing); type II DNA topoisomerase; DNA-gyrase; deoxyribonucleate topoisomerase; deoxyribonucleic topoisomerase; topoisomerase; DNA topoisomerase II	-
LG-1_g_07085	K08591	plsY; acyl phosphate:glycerol-3-phosphate acyltransferase [EC:2.3.1.275]	map00561 Glycerolipid metabolism|map00564 Glycerophospholipid metabolism|map01100 Metabolic pathways|map01110 Biosynthesis of secondary metabolites	map00561 Glycerolipid metabolism|map00564 Glycerophospholipid metabolism|map01100 Metabolic pathways|map01110 Biosynthesis of secondary metabolites	Lipid metabolism|Protein families: metabolism	2.3.1.275 acyl phosphate:glycerol-3-phosphate acyltransferase; plsY (gene name); G3P acyltransferase; GPAT; lysophosphatidic acid synthase; LPA synthase	R12241 acyl phosphoate:sn-glycerol 3-phosphate acyltransferase; Acyl phosphate + sn-Glycerol 3-phosphate <=> 1-Acyl-sn-glycerol 3-phosphate + Orthophosphate
LG-1_g_07090	K00661	maa; maltose O-acetyltransferase [EC:2.3.1.79]	-	-	Unclassified: metabolism	2.3.1.79 maltose O-acetyltransferase; maltose transacetylase; maltose O-acetyltransferase; MAT	-
LG-1_g_07095	K07457	K07457; endonuclease III related protein	-	-	Unclassified: genetic information processing	-	-
LG-1_g_07100	K06221	dkgA; 2,5-diketo-D-gluconate reductase A [EC:1.1.1.346]	-	-	Unclassified: metabolism	1.1.1.346 2,5-didehydrogluconate reductase (2-dehydro-L-gulonate-forming); 2,5-diketo-D-gluconate-reductase (ambiguous); YqhE reductase; dkgA (gene name); dkgB (gene name)	R08878 2-dehydro-L-idonate:NADP+ 5-oxidoreductase; 2-Dehydro-L-idonate + NADP+ <=> 2,5-Didehydro-D-gluconate + NADPH + H+
LG-1_g_07105	K23107	yajO; 1-deoxyxylulose-5-phosphate synthase [EC:1.1.-.-]	-	-	Unclassified: metabolism	-	-
LG-1_g_07110	K01990	ABC-2.A; ABC-2 type transport system ATP-binding protein	-	-	Protein families: signaling and cellular processes	-	-
LG-1_g_07125	K15539	rodZ; cytoskeleton protein RodZ	-	-	Unclassified: signaling and cellular processes	-	-
LG-1_g_07135	K06890	K06890; uncharacterized protein	-	-	Poorly characterized	-	-
LG-1_g_07140	K07045	K07045; uncharacterized protein	-	-	Poorly characterized	-	-
LG-1_g_07170	K19159	yefM; antitoxin YefM	-	-	Protein families: signaling and cellular processes	-	-
LG-1_g_07175	K19157	yafQ; mRNA interferase YafQ [EC:3.1.-.-]	-	-	Protein families: signaling and cellular processes	-	-
LG-1_g_07185	K06889	K06889; uncharacterized protein	-	-	Poorly characterized	-	-
LG-1_g_07200	K00661	maa; maltose O-acetyltransferase [EC:2.3.1.79]	-	-	Unclassified: metabolism	2.3.1.79 maltose O-acetyltransferase; maltose transacetylase; maltose O-acetyltransferase; MAT	-
LG-1_g_07210	K22230	iolU; scyllo-inositol 2-dehydrogenase (NADP+) [EC:1.1.1.-]	map00562 Inositol phosphate metabolism|map01100 Metabolic pathways|map01120 Microbial metabolism in diverse environments	map00562 Inositol phosphate metabolism|map01100 Metabolic pathways|map01120 Microbial metabolism in diverse environments	Carbohydrate metabolism	-	R09954 scyllo-inositol:NADP+ oxidoreductase; scyllo-Inositol + NADP+ <=> 2,4,6/3,5-Pentahydroxycyclohexanone + NADPH + H+
LG-1_g_07220	K18104	abcA, bmrA; ATP-binding cassette, subfamily B, bacterial AbcA/BmrA [EC:7.6.2.2]	map01501 beta-Lactam resistance|map02010 ABC transporters	map01501 beta-Lactam resistance|map02010 ABC transporters	Membrane transport|Drug resistance: antimicrobial|Protein families: signaling and cellular processes	7.6.2.2 ABC-type xenobiotic transporter; xenobiotic-transporting ATPase; multidrug-resistance protein; MDR protein; P-glycoprotein; pleiotropic-drug-resistance protein; PDR protein; steroid-transporting ATPase; ATP phosphohydrolase (steroid-exporting)	-
LG-1_g_07225	K01531	mgtA, mgtB; P-type Mg2+ transporter [EC:7.2.2.14]	-	-	Unclassified: metabolism	7.2.2.14 P-type Mg2+ transporter; Mg2+-transporting P-type ATPase; Mg2+-transporting ATPase; Mg2+-importing ATPase; magnesium-translocating P-type ATPase; mgtA (gene name); mgtB (gene name)	-
LG-1_g_07230	K03701	uvrA; excinuclease ABC subunit A	map03420 Nucleotide excision repair	map03420 Nucleotide excision repair	Replication and repair|Protein families: genetic information processing	-	-
LG-1_g_07245	K01195	uidA, GUSB; beta-glucuronidase [EC:3.2.1.31]	map00040 Pentose and glucuronate interconversions|map00053 Ascorbate and aldarate metabolism|map00531 Glycosaminoglycan degradation|map00860 Porphyrin metabolism|map00944 Flavone and flavonol biosynthesis|map00983 Drug metabolism - other enzymes|map01100 Metabolic pathways|map01110 Biosynthesis of secondary metabolites|map01240 Biosynthesis of cofactors|map04142 Lysosome	map00040 Pentose and glucuronate interconversions|map00053 Ascorbate and aldarate metabolism|map00531 Glycosaminoglycan degradation|map00860 Porphyrin metabolism|map00944 Flavone and flavonol biosynthesis|map00983 Drug metabolism - other enzymes|map01100 Metabolic pathways|map01110 Biosynthesis of secondary metabolites|map01240 Biosynthesis of cofactors|map04142 Lysosome	Carbohydrate metabolism|Glycan biosynthesis and metabolism|Metabolism of cofactors and vitamins|Biosynthesis of other secondary metabolites|Xenobiotics biodegradation and metabolism|Transport and catabolism	3.2.1.31 beta-glucuronidase; beta-glucuronide glucuronohydrolase glucuronidase; exo-beta-D-glucuronidase; ketodase	R01478 beta-D-glucuronoside glucuronosohydrolase; H2O + beta-D-Glucuronoside <=> D-Glucuronate + Alcohol|R04979 bilirubin beta-diglucuronide glucuronosohydrolase; Bilirubin beta-diglucuronide + 2 H2O + 3 Reduced acceptor <=> D-Urobilinogen + 2 D-Glucuronate + 3 Acceptor|R07818 G13040 + H2O <=> G09660 + D-Glucuronate|R08127 beta-D-glucuronoside glucuronosohydrolase; Luteolin 7-O-[beta-D-glucuronos…
LG-1_g_07250	K01442	cbh; choloylglycine hydrolase [EC:3.5.1.24]	map00120 Primary bile acid biosynthesis|map00121 Secondary bile acid biosynthesis|map01100 Metabolic pathways	map00120 Primary bile acid biosynthesis|map00121 Secondary bile acid biosynthesis|map01100 Metabolic pathways	Lipid metabolism|Protein families: metabolism	3.5.1.24 choloylglycine hydrolase; glycocholase; bile salt hydrolase; choloyltaurine hydrolase; 3alpha,7alpha,12alpha-trihydroxy-5beta-cholan-24-oylglycine amidohydrolase	R02797 taurocholate amidohydrolase; Taurocholate + H2O <=> Cholic acid + Taurine|R03975 glycochenodeoxycholate amidohydrolase; Glycochenodeoxycholate + H2O <=> Chenodeoxycholate + Glycine|R03977 chenodeoxycholoyltaurine amidohydrolase; Taurochenodeoxycholate + H2O <=> Chenodeoxycholate + Taurine|R04486 glycodeoxycholate amidohydrolase; Glycodeoxycholate + H2O <=> Deoxycholic acid + Glycine|R04487…
LG-1_g_07255	K03311	TC.LIVCS; branched-chain amino acid:cation transporter, LIVCS family	-	-	Unclassified: signaling and cellular processes	-	-
LG-1_g_07280	K11051	cylB; multidrug/hemolysin transport system permease protein	map02010 ABC transporters	map02010 ABC transporters	Membrane transport|Protein families: signaling and cellular processes	-	-
LG-1_g_07285	K11050	cylA; multidrug/hemolysin transport system ATP-binding protein	map02010 ABC transporters	map02010 ABC transporters	Membrane transport|Protein families: signaling and cellular processes	-	-
LG-1_g_07300	K01684	dgoD; galactonate dehydratase [EC:4.2.1.6]	map00052 Galactose metabolism|map01100 Metabolic pathways|map01120 Microbial metabolism in diverse environments	map00052 Galactose metabolism|map01100 Metabolic pathways|map01120 Microbial metabolism in diverse environments	Carbohydrate metabolism	4.2.1.6 galactonate dehydratase; D-galactonate dehydrase; D-galactonate dehydratase; D-galactonate hydro-lyase	R03033 D-galactonate hydro-lyase; D-Galactonate <=> 2-Dehydro-3-deoxy-D-galactonate + H2O
LG-1_g_07315	K13075	ahlD, aiiA, attM, blcC; N-acyl homoserine lactone hydrolase [EC:3.1.1.81]	map02024 Quorum sensing	map02024 Quorum sensing	Cellular community - prokaryotes	3.1.1.81 quorum-quenching N-acyl-homoserine lactonase; acyl homoserine degrading enzyme; acyl-homoserine lactone acylase; AHL lactonase; AHL-degrading enzyme; AHL-inactivating enzyme; AHLase; AhlD; AhlK; AiiA; AiiA lactonase; AiiA-like protein; AiiB; AiiC; AttM; delactonase; lactonase-like enzyme; N-acyl homoserine lactonase; N-acyl homoserine lactone hydrolase; N-acyl-homoserine lactone lactonas…	R08970 N-acyl-L-homoserine-lactone lactonohydrolase; N-Acyl-L-homoserine lactone + H2O <=> N-Acyl-L-homoserine
LG-1_g_07320	K03311	TC.LIVCS; branched-chain amino acid:cation transporter, LIVCS family	-	-	Unclassified: signaling and cellular processes	-	-
LG-1_g_07335	K07025	K07025; putative hydrolase of the HAD superfamily	-	-	Poorly characterized	-	-
LG-1_g_07345	K13732	fnbA; fibronectin-binding protein A	map05100 Bacterial invasion of epithelial cells	map05100 Bacterial invasion of epithelial cells	Infectious disease: bacterial	-	-
LG-1_g_07350	K13732	fnbA; fibronectin-binding protein A	map05100 Bacterial invasion of epithelial cells	map05100 Bacterial invasion of epithelial cells	Infectious disease: bacterial	-	-
LG-1_g_07370	K24915	TMEM175; TMEM175 potassium channel family protein	-	-	Protein families: signaling and cellular processes	-	-
LG-1_g_07390	K06901	pbuG, azgA, ghxP, ghxQ, adeQ; adenine/guanine/hypoxanthine permease	-	-	Protein families: signaling and cellular processes	-	-
LG-1_g_07400	K06901	pbuG, azgA, ghxP, ghxQ, adeQ; adenine/guanine/hypoxanthine permease	-	-	Protein families: signaling and cellular processes	-	-
LG-1_g_07405	K06901	pbuG, azgA, ghxP, ghxQ, adeQ; adenine/guanine/hypoxanthine permease	-	-	Protein families: signaling and cellular processes	-	-
LG-1_g_07410	K01462	PDF, def; peptide deformylase [EC:3.5.1.88]	-	-	Unclassified: metabolism	3.5.1.88 peptide deformylase; N-formylmethionylaminoacyl-tRNA deformylase	-
LG-1_g_07420	K00690	E2.4.1.7; sucrose phosphorylase [EC:2.4.1.7]	map00500 Starch and sucrose metabolism|map01100 Metabolic pathways	map00500 Starch and sucrose metabolism|map01100 Metabolic pathways	Carbohydrate metabolism	2.4.1.7 sucrose phosphorylase; sucrose glucosyltransferase; disaccharide glucosyltransferase	R00803 sucrose:phosphate alpha-D-glucosyltransferase; Sucrose + Orthophosphate <=> D-Fructose + D-Glucose 1-phosphate
LG-1_g_07440	K02171	blaI; BlaI family transcriptional regulator, penicillinase repressor	map01501 beta-Lactam resistance	map01501 beta-Lactam resistance	Drug resistance: antimicrobial|Protein families: genetic information processing|Protein families: signaling and cellular processes	-	-
LG-1_g_07455	K17686	copA, ctpA, ATP7; P-type Cu+ transporter [EC:7.2.2.8]	map01524 Platinum drug resistance|map04016 MAPK signaling pathway - plant|map04978 Mineral absorption	map01524 Platinum drug resistance|map04016 MAPK signaling pathway - plant|map04978 Mineral absorption	Signal transduction|Digestive system|Drug resistance: antineoplastic	7.2.2.8 P-type Cu+ transporter; Cu+-exporting ATPase (ambiguous); copA (gene name); ATP7A (gene name); ATP7B (gene name)	-
LG-1_g_07465	K07386	pepO; putative endopeptidase [EC:3.4.24.-]	-	-	Protein families: metabolism	-	-
LG-1_g_07475	K01581	E4.1.1.17, ODC1, speC, speF; ornithine decarboxylase [EC:4.1.1.17]	map00330 Arginine and proline metabolism|map00480 Glutathione metabolism|map01100 Metabolic pathways|map01110 Biosynthesis of secondary metabolites|map04148 Efferocytosis	map00330 Arginine and proline metabolism|map00480 Glutathione metabolism|map01100 Metabolic pathways|map01110 Biosynthesis of secondary metabolites|map04148 Efferocytosis	Amino acid metabolism|Metabolism of other amino acids|Transport and catabolism	4.1.1.17 ornithine decarboxylase; SpeC; L-ornithine carboxy-lyase	R00670 L-ornithine carboxy-lyase (putrescine-forming); L-Ornithine <=> Putrescine + CO2
LG-1_g_07490	K08368	yaaU; MFS transporter, putative metabolite transport protein	-	-	Protein families: signaling and cellular processes	-	-
LG-1_g_07500	K07456	mutS2; DNA mismatch repair protein MutS2	map03430 Mismatch repair	map03430 Mismatch repair	Replication and repair|Protein families: genetic information processing	-	-
LG-1_g_07505	K21562	flp; CRP/FNR family transcriptional regulator, anaerobic regulatory protein	-	-	Protein families: genetic information processing	-	-
LG-1_g_07540	K03281	clcA, clcB, CLC-E, CLC-F; chloride channel protein, CIC family	-	-	Protein families: signaling and cellular processes	-	-
LG-1_g_07545	K00033	PGD, gnd, gntZ; 6-phosphogluconate dehydrogenase [EC:1.1.1.44 1.1.1.343]	map00030 Pentose phosphate pathway|map00480 Glutathione metabolism|map01100 Metabolic pathways|map01110 Biosynthesis of secondary metabolites|map01120 Microbial metabolism in diverse environments|map01200 Carbon metabolism	map00030 Pentose phosphate pathway|map00480 Glutathione metabolism|map01100 Metabolic pathways|map01110 Biosynthesis of secondary metabolites|map01120 Microbial metabolism in diverse environments|map01200 Carbon metabolism	Carbohydrate metabolism|Metabolism of other amino acids	1.1.1.44 phosphogluconate dehydrogenase (NADP+-dependent, decarboxylating); phosphogluconic acid dehydrogenase; 6-phosphogluconic dehydrogenase; 6-phosphogluconic carboxylase; 6-phosphogluconate dehydrogenase (decarboxylating); 6-phospho-D-gluconate dehydrogenase|1.1.1.343 phosphogluconate dehydrogenase (NAD+-dependent, decarboxylating); 6-PGDH (ambiguous); gntZ (gene name); GNDl	R01528 6-phospho-D-gluconate:NADP+ 2-oxidoreductase (decarboxylating); 6-Phospho-D-gluconate + NADP+ <=> D-Ribulose 5-phosphate + CO2 + NADPH + H+|R10221 6-phospho-D-gluconate:NAD+ 2-oxidoreductase (decarboxylating); 6-Phospho-D-gluconate + NAD+ <=> D-Ribulose 5-phosphate + CO2 + NADH + H+
LG-1_g_07550	K00158	spxB, poxL; pyruvate oxidase [EC:1.2.3.3]	map00620 Pyruvate metabolism|map01100 Metabolic pathways	map00620 Pyruvate metabolism|map01100 Metabolic pathways	Carbohydrate metabolism	1.2.3.3 pyruvate oxidase; pyruvic oxidase; phosphate-dependent pyruvate oxidase	R00207 pyruvate:oxygen 2-oxidoreductase (phosphorylating); Pyruvate + Orthophosphate + Oxygen <=> Acetyl phosphate + Hydrogen peroxide + CO2
LG-1_g_07555	K03495	gidA, mnmG, MTO1; tRNA uridine 5-carboxymethylaminomethyl modification enzyme	-	-	Protein families: genetic information processing	-	R08701 tRNA uridine 5-carboxymethylaminomethyl modification; tRNA containing 2-thiouridine + Glycine + Folinic acid + Reduced acceptor <=> tRNA containing 5-carboxymethylaminomethyl-2-thiouridine + Tetrahydrofolate + Acceptor + H2O
LG-1_g_07560	K03650	mnmE, trmE, MSS1; tRNA modification GTPase [EC:3.6.-.-]	-	-	Protein families: genetic information processing	-	R08701 tRNA uridine 5-carboxymethylaminomethyl modification; tRNA containing 2-thiouridine + Glycine + Folinic acid + Reduced acceptor <=> tRNA containing 5-carboxymethylaminomethyl-2-thiouridine + Tetrahydrofolate + Acceptor + H2O
LG-1_g_07565	K03217	yidC, spoIIIJ, OXA1, ccfA; YidC/Oxa1 family membrane protein insertase	map02024 Quorum sensing|map03060 Protein export|map03070 Bacterial secretion system	map02024 Quorum sensing|map03060 Protein export|map03070 Bacterial secretion system	Folding, sorting and degradation|Membrane transport|Cellular community - prokaryotes|Protein families: genetic information processing|Protein families: signaling and cellular processes	-	-
LG-1_g_07570	K03536	rnpA; ribonuclease P protein component [EC:3.1.26.5]	-	-	Protein families: genetic information processing	3.1.26.5 ribonuclease P; RNase P	-
LG-1_g_07575	K02914	RP-L34, MRPL34, rpmH; large subunit ribosomal protein L34	map03010 Ribosome	map03010 Ribosome	Translation|Protein families: genetic information processing	-	-
LG-1_g_07580	K02313	dnaA; chromosomal replication initiator protein	map02020 Two-component system|map04112 Cell cycle - Caulobacter	map02020 Two-component system|map04112 Cell cycle - Caulobacter	Signal transduction|Cell growth and death|Protein families: genetic information processing	-	-
LG-1_g_07585	K02338	dnaN; DNA polymerase III subunit beta [EC:2.7.7.7]	map03030 DNA replication|map03430 Mismatch repair|map03440 Homologous recombination	map03030 DNA replication|map03430 Mismatch repair|map03440 Homologous recombination	Replication and repair|Protein families: genetic information processing	2.7.7.7 DNA-directed DNA polymerase; DNA polymerase I; DNA polymerase II; DNA polymerase III; DNA polymerase alpha; DNA polymerase beta; DNA polymerase gamma; DNA nucleotidyltransferase (DNA-directed); deoxyribonucleate nucleotidyltransferase; deoxynucleate polymerase; deoxyribonucleic acid duplicase; deoxyribonucleic acid polymerase; deoxyribonucleic duplicase; deoxyribonucleic polymerase; deoxy…	-
LG-1_g_07590	K14761	rlbA, ybcJ; ribosome-associated protein	-	-	Protein families: genetic information processing	-	-
LG-1_g_07595	K03629	recF; DNA replication and repair protein RecF	map03440 Homologous recombination	map03440 Homologous recombination	Replication and repair|Protein families: genetic information processing	-	-
LG-1_g_07600	K02470	gyrB; DNA gyrase subunit B [EC:5.6.2.2]	-	-	Protein families: genetic information processing	5.6.2.2 DNA topoisomerase (ATP-hydrolysing); type II DNA topoisomerase; DNA-gyrase; deoxyribonucleate topoisomerase; deoxyribonucleic topoisomerase; topoisomerase; DNA topoisomerase II	-
LG-1_g_07605	K02469	gyrA; DNA gyrase subunit A [EC:5.6.2.2]	-	-	Protein families: genetic information processing	5.6.2.2 DNA topoisomerase (ATP-hydrolysing); type II DNA topoisomerase; DNA-gyrase; deoxyribonucleate topoisomerase; deoxyribonucleic topoisomerase; topoisomerase; DNA topoisomerase II	-
LG-1_g_07610	K02990	RP-S6, MRPS6, rpsF; small subunit ribosomal protein S6	map03010 Ribosome	map03010 Ribosome	Translation|Protein families: genetic information processing	-	-
LG-1_g_07615	K03111	ssb; single-strand DNA-binding protein	map03030 DNA replication|map03430 Mismatch repair|map03440 Homologous recombination	map03030 DNA replication|map03430 Mismatch repair|map03440 Homologous recombination	Replication and repair|Protein families: genetic information processing	-	-
LG-1_g_07620	K02963	RP-S18, MRPS18, rpsR; small subunit ribosomal protein S18	map03010 Ribosome	map03010 Ribosome	Translation|Protein families: genetic information processing	-	-
LG-1_g_07625	K03284	corA; magnesium transporter	-	-	Protein families: signaling and cellular processes	-	-
LG-1_g_07630	K22927	gdpP; cyclic-di-AMP phosphodiesterase [EC:3.1.4.59]	-	-	Unclassified: metabolism	3.1.4.59 cyclic-di-AMP phosphodiesterase; gdpP (gene name)	R12345 cyclic bis(3'->5')diadenylate 3'-adenylylhydrolase; Cyclic di-3',5'-adenylate + H2O <=> 5'-O-Phosphonoadenylyl-(3'->5')-adenosine
LG-1_g_07635	K02939	RP-L9, MRPL9, rplI; large subunit ribosomal protein L9	map03010 Ribosome	map03010 Ribosome	Translation|Protein families: genetic information processing	-	-
LG-1_g_07640	K02314	dnaB; replicative DNA helicase [EC:5.6.2.3]	map03030 DNA replication|map04112 Cell cycle - Caulobacter	map03030 DNA replication|map04112 Cell cycle - Caulobacter	Replication and repair|Cell growth and death|Protein families: genetic information processing	5.6.2.3 DNA 5'-3' helicase; DnaB helicase; replication fork helicase; 5' to 3' DNA helicase; BACH1 helicase; BcMCM; BLM protein; BRCA1-associated C-terminal helicase; CeWRN-1; Dbp9p; DNA helicase A; DNA helicase E; DNA helicase II; DNA helicase III; DNA helicase VI; dnaB (gene name); DnaB helicase E1; helicase HDH IV; Hel E; helicase DnaB; helicase domain of bacteriophage T7 gene 4 protein helica…	-
LG-1_g_07645	K00847	E2.7.1.4, scrK; fructokinase [EC:2.7.1.4]	map00051 Fructose and mannose metabolism|map00500 Starch and sucrose metabolism|map00520 Amino sugar and nucleotide sugar metabolism|map01100 Metabolic pathways|map01110 Biosynthesis of secondary metabolites|map01250 Biosynthesis of nucleotide sugars	map00051 Fructose and mannose metabolism|map00500 Starch and sucrose metabolism|map00520 Amino sugar and nucleotide sugar metabolism|map01100 Metabolic pathways|map01110 Biosynthesis of secondary metabolites|map01250 Biosynthesis of nucleotide sugars	Carbohydrate metabolism	2.7.1.4 fructokinase; fructokinase (phosphorylating); D-fructokinase; D-fructose(D-mannose)kinase	R00760 ATP:D-fructose 6-phosphotransferase; ATP + D-Fructose <=> ADP + D-Fructose 6-phosphate|R00867 ATP:D-fructose 6-phosphotransferase; ATP + D-Fructose <=> ADP + beta-D-Fructose 6-phosphate|R03920 ATP:D-fructose 6-phosphotransferase; ATP + beta-D-Fructose <=> ADP + beta-D-Fructose 6-phosphate
LG-1_g_07660	K07507	mgtC; putative Mg2+ transporter-C (MgtC) family protein	-	-	Protein families: signaling and cellular processes	-	-
LG-1_g_07715	K00558	DNMT1, dcm; DNA (cytosine-5)-methyltransferase 1 [EC:2.1.1.37]	map00270 Cysteine and methionine metabolism|map01100 Metabolic pathways|map05206 MicroRNAs in cancer	map00270 Cysteine and methionine metabolism|map01100 Metabolic pathways|map05206 MicroRNAs in cancer	Amino acid metabolism|Cancer: overview|Protein families: genetic information processing|Protein families: signaling and cellular processes	2.1.1.37 DNA (cytosine-5-)-methyltransferase; EcoRI methylase; DNA 5-cytosine methylase; DNA cytosine C5 methylase; DNA cytosine methylase; DNA methylase (ambiguous); DNA methyltransferase (ambiguous); DNA transmethylase (ambiguous); DNA-cytosine 5-methylase; DNA-cytosine methyltransferase; HpaII methylase; HpaII' methylase; M.BsuRIa; M.BsuRIb; Type II DNA methylase; cytosine 5-methyltransferase;…	R04858 S-adenosyl-L-methionine:DNA (cytosine-5-)-methyltransferase; S-Adenosyl-L-methionine + DNA cytosine <=> S-Adenosyl-L-homocysteine + 5-Methylcytosine in DNA
LG-1_g_07720	K07458	vsr; DNA mismatch endonuclease, patch repair protein [EC:3.1.-.-]	-	-	Protein families: genetic information processing	-	-
LG-1_g_07730	K07729	K07729; putative transcriptional regulator	-	-	Protein families: genetic information processing	-	-
LG-1_g_07755	K07118	K07118; uncharacterized protein	-	-	Poorly characterized	-	-
LG-1_g_07785	K00789	metK, MAT; S-adenosylmethionine synthetase [EC:2.5.1.6]	map00270 Cysteine and methionine metabolism|map00999 Biosynthesis of various plant secondary metabolites|map01100 Metabolic pathways|map01110 Biosynthesis of secondary metabolites|map01230 Biosynthesis of amino acids|map01240 Biosynthesis of cofactors	map00270 Cysteine and methionine metabolism|map00999 Biosynthesis of various plant secondary metabolites|map01100 Metabolic pathways|map01110 Biosynthesis of secondary metabolites|map01230 Biosynthesis of amino acids|map01240 Biosynthesis of cofactors	Amino acid metabolism|Biosynthesis of other secondary metabolites	2.5.1.6 methionine adenosyltransferase; adenosylmethionine synthetase; ATP-methionine adenosyltransferase; methionine S-adenosyltransferase; methionine-activating enzyme; S-adenosyl-L-methionine synthetase; S-adenosylmethionine synthase; S-adenosylmethionine synthetase; AdoMet synthetase	R00177 ATP:L-methionine S-adenosyltransferase; Orthophosphate + Diphosphate + S-Adenosyl-L-methionine <=> ATP + L-Methionine + H2O|R04771 ATP:L-selenomethione S-adenosyltransferase; ATP + L-Selenomethionine + H2O <=> Orthophosphate + Diphosphate + Se-Adenosylselenomethionine
LG-1_g_07795	K19302	bcrC; undecaprenyl-diphosphatase [EC:3.6.1.27]	map00550 Peptidoglycan biosynthesis|map00552 Teichoic acid biosynthesis	map00550 Peptidoglycan biosynthesis|map00552 Teichoic acid biosynthesis	Glycan biosynthesis and metabolism|Protein families: metabolism	3.6.1.27 undecaprenyl-diphosphate phosphatase; C55-isoprenyl diphosphatase; C55-isoprenyl pyrophosphatase; isoprenyl pyrophosphatase (ambiguous); undecaprenyl pyrophosphate phosphatase; undecaprenyl pyrophosphate pyrophosphatase; UPP phosphatase; Und-PP pyrophosphatase; UppP (ambiguous); BacA; undecaprenyl-diphosphate phosphohydrolase; undecaprenyl-diphosphatase	R05627 undecaprenyl-diphosphate phosphohydrolase; di-trans,poly-cis-Undecaprenyl diphosphate + H2O <=> di-trans,poly-cis-Undecaprenyl phosphate + Orthophosphate
LG-1_g_07800	K01869	LARS, leuS; leucyl-tRNA synthetase [EC:6.1.1.4]	map00970 Aminoacyl-tRNA biosynthesis	map00970 Aminoacyl-tRNA biosynthesis	Translation|Protein families: metabolism|Protein families: genetic information processing	6.1.1.4 leucine---tRNA ligase; leucyl-tRNA synthetase; leucyl-transfer ribonucleate synthetase; leucyl-transfer RNA synthetase; leucyl-transfer ribonucleic acid synthetase; leucine-tRNA synthetase; leucine translase	R03657 L-leucine:tRNA(Leu) ligase (AMP-forming); ATP + L-Leucine + tRNA(Leu) <=> AMP + Diphosphate + L-Leucyl-tRNA
LG-1_g_07820	K17758	nnrD; ADP-dependent NAD(P)H-hydrate dehydratase [EC:4.2.1.136]	-	-	Unclassified: metabolism	4.2.1.136 ADP-dependent NAD(P)H-hydrate dehydratase; (6S)-beta-6-hydroxy-1,4,5,6-tetrahydronicotinamide-adenine-dinucleotide hydro-lyase(ADP-hydrolysing); (6S)-6-beta-hydroxy-1,4,5,6-tetrahydronicotinamide-adenine-dinucleotide hydro-lyase (ADP-hydrolysing; NADH-forming)	-
LG-1_g_07830	K07258	dacC, dacA, dacD; serine-type D-Ala-D-Ala carboxypeptidase (penicillin-binding protein 5/6) [EC:3.4.16.4]	map00550 Peptidoglycan biosynthesis|map01100 Metabolic pathways	map00550 Peptidoglycan biosynthesis|map01100 Metabolic pathways	Glycan biosynthesis and metabolism|Protein families: metabolism	3.4.16.4 serine-type D-Ala-D-Ala carboxypeptidase; DD-peptidase; D-alanyl-D-alanine-carboxypeptidase; D-alanyl-D-alanine-cleaving-peptidase; D-alanyl-D-alanine-cleaving peptidase; DD-transpeptidase; D-alanine carboxypeptidase; DD-carboxypeptidase; D-alanyl carboxypeptidase	-
LG-1_g_07835	K01887	RARS, argS; arginyl-tRNA synthetase [EC:6.1.1.19]	map00970 Aminoacyl-tRNA biosynthesis	map00970 Aminoacyl-tRNA biosynthesis	Translation|Protein families: metabolism|Protein families: genetic information processing	6.1.1.19 arginine---tRNA ligase; arginyl-tRNA synthetase; arginyl-transfer ribonucleate synthetase; arginyl-transfer RNA synthetase; arginyl transfer ribonucleic acid synthetase; arginine-tRNA synthetase; arginine translase	R03646 L-arginine:tRNA(Arg) ligase (AMP-forming); ATP + L-Arginine + tRNA(Arg) <=> AMP + Diphosphate + L-Arginyl-tRNA(Arg)
LG-1_g_07840	K01624	FBA, fbaA; fructose-bisphosphate aldolase, class II [EC:4.1.2.13]	map00010 Glycolysis / Gluconeogenesis|map00030 Pentose phosphate pathway|map00051 Fructose and mannose metabolism|map00680 Methane metabolism|map00710 Carbon fixation in photosynthetic organisms|map01100 Metabolic pathways|map01110 Biosynthesis of secondary metabolites|map01120 Microbial metabolism in diverse environments|map01200 Carbon metabolism|map01230 Biosynthesis of amino acids	map00010 Glycolysis / Gluconeogenesis|map00030 Pentose phosphate pathway|map00051 Fructose and mannose metabolism|map00680 Methane metabolism|map00710 Carbon fixation in photosynthetic organisms|map01100 Metabolic pathways|map01110 Biosynthesis of secondary metabolites|map01120 Microbial metabolism in diverse environments|map01200 Carbon metabolism|map01230 Biosynthesis of amino acids	Carbohydrate metabolism|Energy metabolism	4.1.2.13 fructose-bisphosphate aldolase; aldolase; fructose-1,6-bisphosphate triosephosphate-lyase; fructose diphosphate aldolase; diphosphofructose aldolase; fructose 1,6-diphosphate aldolase; ketose 1-phosphate aldolase; phosphofructoaldolase; zymohexase; fructoaldolase; fructose 1-phosphate aldolase; fructose 1-monophosphate aldolase; 1,6-diphosphofructose aldolase; SMALDO; D-fructose-1,6-bisp…	R01068 D-fructose-1,6-bisphosphate D-glyceraldehyde-3-phosphate-lyase (glycerone-phosphate-forming); D-Fructose 1,6-bisphosphate <=> Glycerone phosphate + D-Glyceraldehyde 3-phosphate|R01070 beta-D-fructose-1,6-bisphosphate D-glyceraldehyde-3-phosphate-lyase (glycerone-phosphate-forming); beta-D-Fructose 1,6-bisphosphate <=> Glycerone phosphate + D-Glyceraldehyde 3-phosphate|R01829 sedoheptulose …
LG-1_g_07850	K03827	yjaB; putative acetyltransferase [EC:2.3.1.-]	-	-	Unclassified: metabolism	-	-
LG-1_g_07865	K00760	hprT, hpt, HPRT1; hypoxanthine phosphoribosyltransferase [EC:2.4.2.8]	map00230 Purine metabolism|map00983 Drug metabolism - other enzymes|map01100 Metabolic pathways|map01110 Biosynthesis of secondary metabolites|map01232 Nucleotide metabolism	map00230 Purine metabolism|map00983 Drug metabolism - other enzymes|map01100 Metabolic pathways|map01110 Biosynthesis of secondary metabolites|map01232 Nucleotide metabolism	Nucleotide metabolism|Xenobiotics biodegradation and metabolism	2.4.2.8 hypoxanthine phosphoribosyltransferase; IMP pyrophosphorylase; transphosphoribosidase; hypoxanthine---guanine phosphoribosyltransferase; guanine phosphoribosyltransferase; GPRT; HPRT; guanosine 5'-phosphate pyrophosphorylase; IMP-GMP pyrophosphorylase; HGPRTase; 6-hydroxypurine phosphoribosyltransferase; 6-mercaptopurine phosphoribosyltransferase; GMP pyrophosphorylase; guanine-hypoxanthi…	R01132 IMP:diphosphate phospho-D-ribosyltransferase; IMP + Diphosphate <=> Hypoxanthine + 5-Phospho-alpha-D-ribose 1-diphosphate|R01229 GMP:diphosphate 5-phospho-alpha-D-ribosyltransferase; GMP + Diphosphate <=> Guanine + 5-Phospho-alpha-D-ribose 1-diphosphate|R02142 XMP:pyrophosphate phosphoribosyltransferase; Xanthosine 5'-phosphate + Diphosphate <=> Xanthine + 5-Phospho-alpha-D-ribose 1-diphos…
LG-1_g_07880	K08968	msrC; L-methionine (R)-S-oxide reductase [EC:1.8.4.14]	map00270 Cysteine and methionine metabolism|map01100 Metabolic pathways	map00270 Cysteine and methionine metabolism|map01100 Metabolic pathways	Amino acid metabolism	1.8.4.14 L-methionine (R)-S-oxide reductase; fRMsr; FRMsr; free met-R-(o) reductase; free-methionine (R)-S-oxide reductase	R02025 L-methionine:oxidized-thioredoxin S-oxidoreductase; L-Methionine + Thioredoxin disulfide + H2O <=> L-Methionine S-oxide + Thioredoxin
LG-1_g_07890	K01246	tag; DNA-3-methyladenine glycosylase I [EC:3.2.2.20]	map03410 Base excision repair	map03410 Base excision repair	Replication and repair|Protein families: genetic information processing	3.2.2.20 DNA-3-methyladenine glycosylase I; deoxyribonucleate 3-methyladenine glycosidase I; 3-methyladenine DNA glycosylase I; DNA-3-methyladenine glycosidase I	-
LG-1_g_07895	K24180	mleP; malate permease and related proteins	-	-	Protein families: signaling and cellular processes	-	-
LG-1_g_07900	K07052	K07052; CAAX protease family protein	-	-	Protein families: metabolism	-	-
LG-1_g_07905	K02440	GLPF; glycerol uptake facilitator protein	-	-	Protein families: signaling and cellular processes	-	-
LG-1_g_07935	K10254	ohyA, sph; oleate hydratase [EC:4.2.1.53]	-	-	Unclassified: metabolism	4.2.1.53 oleate hydratase; (R)-10-hydroxystearate 10-hydro-lyase	-
LG-1_g_07965	K02824	uraA, pyrP; uracil permease	-	-	Protein families: signaling and cellular processes	-	-
LG-1_g_07970	K02530	lacR; DeoR family transcriptional regulator, lactose phosphotransferase system repressor	-	-	Protein families: genetic information processing	-	-
LG-1_g_07975	K01819	E5.3.1.26, lacA, lacB; galactose-6-phosphate isomerase [EC:5.3.1.26]	map00052 Galactose metabolism|map01100 Metabolic pathways	map00052 Galactose metabolism|map01100 Metabolic pathways	Carbohydrate metabolism	5.3.1.26 galactose-6-phosphate isomerase	R03240 D-galactose 6-phosphate ketol-isomerase; D-Galactose 6-phosphate <=> D-Tagatose 6-phosphate
LG-1_g_07980	K01819	E5.3.1.26, lacA, lacB; galactose-6-phosphate isomerase [EC:5.3.1.26]	map00052 Galactose metabolism|map01100 Metabolic pathways	map00052 Galactose metabolism|map01100 Metabolic pathways	Carbohydrate metabolism	5.3.1.26 galactose-6-phosphate isomerase	R03240 D-galactose 6-phosphate ketol-isomerase; D-Galactose 6-phosphate <=> D-Tagatose 6-phosphate
LG-1_g_07990	K20112	gatA; galactose PTS system EIIA component [EC:2.7.1.204]	map02060 Phosphotransferase system (PTS)	map02060 Phosphotransferase system (PTS)	Membrane transport|Protein families: signaling and cellular processes	2.7.1.204 protein-Npi-phosphohistidine---D-galactose phosphotransferase; D-galactose PTS permease; EIIGal; Enzyme IIGal	R11171 protein-Npi-phospho-L-histidine:D-galactose 6-O-phosphotransferase; Protein N(pi)-phospho-L-histidine + D-Galactose <=> Protein histidine + D-Galactose 6-phosphate
LG-1_g_07995	K20113	gatB; galactose PTS system EIIB component [EC:2.7.1.204]	map02060 Phosphotransferase system (PTS)	map02060 Phosphotransferase system (PTS)	Membrane transport|Protein families: signaling and cellular processes	2.7.1.204 protein-Npi-phosphohistidine---D-galactose phosphotransferase; D-galactose PTS permease; EIIGal; Enzyme IIGal	R11171 protein-Npi-phospho-L-histidine:D-galactose 6-O-phosphotransferase; Protein N(pi)-phospho-L-histidine + D-Galactose <=> Protein histidine + D-Galactose 6-phosphate
LG-1_g_08000	K20114	gatC; galactose PTS system EIIC component	map02060 Phosphotransferase system (PTS)	map02060 Phosphotransferase system (PTS)	Membrane transport|Protein families: signaling and cellular processes	-	R11171 protein-Npi-phospho-L-histidine:D-galactose 6-O-phosphotransferase; Protein N(pi)-phospho-L-histidine + D-Galactose <=> Protein histidine + D-Galactose 6-phosphate
LG-1_g_08010	K02531	lacT; transcriptional antiterminator	-	-	Protein families: genetic information processing	-	-
LG-1_g_08015	K02786	lacF; lactose PTS system EIIA component [EC:2.7.1.207]	map00052 Galactose metabolism|map01100 Metabolic pathways|map02060 Phosphotransferase system (PTS)	map00052 Galactose metabolism|map01100 Metabolic pathways|map02060 Phosphotransferase system (PTS)	Carbohydrate metabolism|Membrane transport|Protein families: signaling and cellular processes	2.7.1.207 protein-Npi-phosphohistidine---lactose phosphotransferase; lacEF (gene names); lactose PTS permease; EIILac; Enzyme IILac	R04393 protein-N(pi)-phosphohistidine:lactose 6-phosphotransferase; Protein N(pi)-phospho-L-histidine + Lactose <=> Protein histidine + Lactose 6'-phosphate
LG-1_g_08020	K02788	lacE; lactose PTS system EIICB component [EC:2.7.1.207]	map00052 Galactose metabolism|map01100 Metabolic pathways|map02060 Phosphotransferase system (PTS)	map00052 Galactose metabolism|map01100 Metabolic pathways|map02060 Phosphotransferase system (PTS)	Carbohydrate metabolism|Membrane transport|Protein families: signaling and cellular processes	2.7.1.207 protein-Npi-phosphohistidine---lactose phosphotransferase; lacEF (gene names); lactose PTS permease; EIILac; Enzyme IILac	R04393 protein-N(pi)-phosphohistidine:lactose 6-phosphotransferase; Protein N(pi)-phospho-L-histidine + Lactose <=> Protein histidine + Lactose 6'-phosphate
LG-1_g_08025	K01220	E3.2.1.85, lacG; 6-phospho-beta-galactosidase [EC:3.2.1.85]	map00052 Galactose metabolism|map01100 Metabolic pathways	map00052 Galactose metabolism|map01100 Metabolic pathways	Carbohydrate metabolism	3.2.1.85 6-phospho-beta-galactosidase; phospho-beta-galactosidase; beta-D-phosphogalactoside galactohydrolase; phospho-beta-D-galactosidase; 6-phospho-beta-D-galactosidase	R03256 lactose 6-phosphate 6-phosphogalactohydrolase; Lactose 6'-phosphate + H2O <=> beta-D-Glucose + D-Galactose 6-phosphate
LG-1_g_08040	K03319	TC.DASS; divalent anion:Na+ symporter, DASS family	-	-	Unclassified: signaling and cellular processes	-	-
LG-1_g_08045	K01425	glsA, GLS; glutaminase [EC:3.5.1.2]	map00220 Arginine biosynthesis|map00250 Alanine, aspartate and glutamate metabolism|map00470 D-Amino acid metabolism|map01100 Metabolic pathways|map02020 Two-component system|map04724 Glutamatergic synapse|map04727 GABAergic synapse|map04964 Proximal tubule bicarbonate reclamation|map05206 MicroRNAs in cancer|map05230 Central carbon metabolism in cancer	map00220 Arginine biosynthesis|map00250 Alanine, aspartate and glutamate metabolism|map00470 D-Amino acid metabolism|map01100 Metabolic pathways|map02020 Two-component system|map04724 Glutamatergic synapse|map04727 GABAergic synapse|map04964 Proximal tubule bicarbonate reclamation|map05206 MicroRNAs in cancer|map05230 Central carbon metabolism in cancer	Amino acid metabolism|Metabolism of other amino acids|Signal transduction|Excretory system|Nervous system|Cancer: overview	3.5.1.2 glutaminase; glutaminase I; L-glutaminase; glutamine aminohydrolase	R00256 L-glutamine amidohydrolase; L-Glutamine + H2O <=> L-Glutamate + Ammonia|R01579 D-glutamine amidohydrolase; D-Glutamine + H2O <=> D-Glutamate + Ammonia
LG-1_g_08055	K01223	E3.2.1.86B, bglA; 6-phospho-beta-glucosidase [EC:3.2.1.86]	map00010 Glycolysis / Gluconeogenesis|map00500 Starch and sucrose metabolism	map00010 Glycolysis / Gluconeogenesis|map00500 Starch and sucrose metabolism	Carbohydrate metabolism	3.2.1.86 6-phospho-beta-glucosidase; phospho-beta-glucosidase A; phospho-beta-glucosidase; phosphocellobiase; 6-phospho-beta-D-glucosyl-(1,4)-D-glucose glucohydrolase	R00839 6-phospho-beta-D-glucosyl-(1->4)-D-glucose 6-phosphoglucohydrolase; 6-Phospho-beta-D-glucosyl-(1,4)-D-glucose + H2O <=> D-Glucose + D-Glucose 6-phosphate|R05133 arbutin 6-phosphate glucohydrolase; Arbutin 6-phosphate + H2O <=> Hydroquinone + beta-D-Glucose 6-phosphate|R05134 salicin 6-phosphate glucohydrolase; Salicin 6-phosphate + H2O <=> Salicyl alcohol + beta-D-Glucose 6-phosphate
LG-1_g_08060	K02761	celB, chbC; cellobiose PTS system EIIC component	map00500 Starch and sucrose metabolism|map02060 Phosphotransferase system (PTS)	map00500 Starch and sucrose metabolism|map02060 Phosphotransferase system (PTS)	Carbohydrate metabolism|Membrane transport|Protein families: signaling and cellular processes	-	R11170 protein-Npi-phospho-L-histidine:N,N'-diacetylchitobiose 6'-O-phosphotransferase; Protein N(pi)-phospho-L-histidine + Chitobiose <=> Protein histidine + N,N'-Diacetylchitobiose 6'-phosphate|R11172 protein-Npi-phospho-L-histidine:cellobiose 6'-O-phosphotransferase; Protein N(pi)-phospho-L-histidine + Cellobiose <=> Protein histidine + 6-Phospho-beta-D-glucosyl-(1,4)-D-glucose
LG-1_g_08065	K01190	lacZ; beta-galactosidase [EC:3.2.1.23]	map00052 Galactose metabolism|map00511 Other glycan degradation|map00600 Sphingolipid metabolism|map01100 Metabolic pathways	map00052 Galactose metabolism|map00511 Other glycan degradation|map00600 Sphingolipid metabolism|map01100 Metabolic pathways	Carbohydrate metabolism|Lipid metabolism|Glycan biosynthesis and metabolism	3.2.1.23 beta-galactosidase; lactase (ambiguous); beta-lactosidase; maxilact; hydrolact; beta-D-lactosidase; S 2107; lactozym; trilactase; beta-D-galactanase; oryzatym; sumiklat	R01105 galactan galactohydrolase; Galactan + H2O <=> D-Galactose + Galactan|R01678 lactose galactohydrolase; Lactose + H2O <=> alpha-D-Glucose + D-Galactose|R03355 beta-D-galactosyl-1,4-beta-D-glucosylceramide galactohydrolase; Lactosylceramide + H2O <=> Glucosylceramide + D-Galactose|R04783 3-ketolactose galactohydrolase; 3-Ketolactose + H2O <=> 3-Keto-beta-D-galactose + beta-D-Glucose|R06114 La…
LG-1_g_08070	K01190	lacZ; beta-galactosidase [EC:3.2.1.23]	map00052 Galactose metabolism|map00511 Other glycan degradation|map00600 Sphingolipid metabolism|map01100 Metabolic pathways	map00052 Galactose metabolism|map00511 Other glycan degradation|map00600 Sphingolipid metabolism|map01100 Metabolic pathways	Carbohydrate metabolism|Lipid metabolism|Glycan biosynthesis and metabolism	3.2.1.23 beta-galactosidase; lactase (ambiguous); beta-lactosidase; maxilact; hydrolact; beta-D-lactosidase; S 2107; lactozym; trilactase; beta-D-galactanase; oryzatym; sumiklat	R01105 galactan galactohydrolase; Galactan + H2O <=> D-Galactose + Galactan|R01678 lactose galactohydrolase; Lactose + H2O <=> alpha-D-Glucose + D-Galactose|R03355 beta-D-galactosyl-1,4-beta-D-glucosylceramide galactohydrolase; Lactosylceramide + H2O <=> Glucosylceramide + D-Galactose|R04783 3-ketolactose galactohydrolase; 3-Ketolactose + H2O <=> 3-Keto-beta-D-galactose + beta-D-Glucose|R06114 La…
LG-1_g_08075	K03292	TC.GPH; glycoside/pentoside/hexuronide:cation symporter, GPH family	-	-	Unclassified: signaling and cellular processes	-	-
LG-1_g_08085	K01060	cah; cephalosporin-C deacetylase [EC:3.1.1.41]	map00311 Penicillin and cephalosporin biosynthesis|map01110 Biosynthesis of secondary metabolites	map00311 Penicillin and cephalosporin biosynthesis|map01110 Biosynthesis of secondary metabolites	Biosynthesis of other secondary metabolites	3.1.1.41 cephalosporin-C deacetylase; cephalosporin C acetyl-hydrolase; cephalosporin C acetylase; cephalosporin acetylesterase; cephalosporin C acetylesterase; cephalosporin C acetyl-esterase; cephalosporin C deacetylase	R03062 cephalosporin-C acetylhdrolase; Cephalosporin C + H2O <=> Deacetylcephalosporin C + Acetate
LG-1_g_08095	K18195	RGL4, rhiE; rhamnogalacturonan endolyase [EC:4.2.2.23]	-	-	Unclassified: metabolism	4.2.2.23 rhamnogalacturonan endolyase; rhamnogalacturonase B; alpha-L-rhamnopyranosyl-(1->4)-alpha-D-galactopyranosyluronide lyase; Rgase B; rhamnogalacturonan alpha-L-rhamnopyranosyl-(1,4)-alpha-D-galactopyranosyluronide lyase; RG-lyase; YesW; RGL4; Rgl11A; Rgl11Y; RhiE	-
LG-1_g_08100	K16210	togT, rhiT; oligogalacturonide transporter	-	-	Protein families: signaling and cellular processes	-	-
LG-1_g_08115	K01372	BLMH, pepC; bleomycin hydrolase [EC:3.4.22.40]	-	-	Protein families: metabolism	3.4.22.40 bleomycin hydrolase; aminopeptidase C (Lactococcus lactis) [4]	-
LG-1_g_08120	K20265	gadC; glutamate:GABA antiporter	map02024 Quorum sensing	map02024 Quorum sensing	Cellular community - prokaryotes|Protein families: signaling and cellular processes	-	-
LG-1_g_08125	K06901	pbuG, azgA, ghxP, ghxQ, adeQ; adenine/guanine/hypoxanthine permease	-	-	Protein families: signaling and cellular processes	-	-
LG-1_g_08130	K10530	lctO; L-lactate oxidase [EC:1.1.3.2]	-	-	Unclassified: metabolism	1.1.3.2 L-lactate oxidase; lctO (gene name); LOX	-
LG-1_g_08135	K25641	dgk2; deoxyguanosine kinase [EC:2.7.1.113]	map00230 Purine metabolism|map01100 Metabolic pathways|map01232 Nucleotide metabolism	map00230 Purine metabolism|map01100 Metabolic pathways|map01232 Nucleotide metabolism	Nucleotide metabolism	2.7.1.113 deoxyguanosine kinase; deoxyguanosine kinase (phosphorylating); (dihydroxypropoxymethyl)guanine kinase; 2'-deoxyguanosine kinase; NTP-deoxyguanosine 5'-phosphotransferase	R01967 ATP:deoxyguanosine 5'-phosphotransferase; ATP + Deoxyguanosine <=> ADP + dGMP
LG-1_g_08140	K10353	E2.7.1.76, dak; deoxyadenosine kinase [EC:2.7.1.76]	map00230 Purine metabolism|map01100 Metabolic pathways|map01232 Nucleotide metabolism	map00230 Purine metabolism|map01100 Metabolic pathways|map01232 Nucleotide metabolism	Nucleotide metabolism	2.7.1.76 2'-deoxyadenosine kinase; purine-deoxyribonucleoside kinase; deoxyadenosine kinase (phosphorylating) (ambiguous); purine-deoxyribonucleoside kinase (ambiguous); deoxyadenosine kinase (ambiguous); ATP:deoxyadenosine 5'-phosphotransferase (ambiguous)	R02089 ATP:deoxyadenosine 5'-phosphotransferase; ATP + Deoxyadenosine <=> ADP + dAMP
LG-1_g_08145	K02564	nagB, GNPDA; glucosamine-6-phosphate deaminase [EC:3.5.99.6]	map00520 Amino sugar and nucleotide sugar metabolism|map01100 Metabolic pathways	map00520 Amino sugar and nucleotide sugar metabolism|map01100 Metabolic pathways	Carbohydrate metabolism	3.5.99.6 glucosamine-6-phosphate deaminase; glucosaminephosphate isomerase (ambiguous); glucosamine-6-phosphate isomerase (ambiguous); phosphoglucosaminisomerase (ambiguous); glucosamine phosphate deaminase; aminodeoxyglucosephosphate isomerase (ambiguous); phosphoglucosamine isomerase (ambiguous); 2-amino-2-deoxy-D-glucose-6-phosphate aminohydrolase (ketol isomerizing)	R00765 D-glucosamine-6-phosphate aminohydrolase (ketol isomerizing); D-glucosamine-6-phosphate ketol-isomerase(deaminating); D-Glucosamine 6-phosphate + H2O <=> D-Fructose 6-phosphate + Ammonia
LG-1_g_08165	K07090	K07090; uncharacterized protein	-	-	Poorly characterized	-	-
LG-1_g_08170	K07106	murQ; N-acetylmuramic acid 6-phosphate etherase [EC:4.2.1.126]	map00520 Amino sugar and nucleotide sugar metabolism|map01100 Metabolic pathways	map00520 Amino sugar and nucleotide sugar metabolism|map01100 Metabolic pathways	Carbohydrate metabolism	4.2.1.126 N-acetylmuramic acid 6-phosphate etherase; MurNAc-6-P etherase; MurQ	R08555 (R)-lactate hydro-lyase (adding N-acetyl-D-glucosamine 6-phosphate; N-acetylmuramate 6-phosphate-forming); (R)-Lactate + N-Acetyl-D-glucosamine 6-phosphate <=> N-Acetylmuramic acid 6-phosphate + H2O
LG-1_g_08175	K17836	penP; beta-lactamase class A [EC:3.5.2.6]	map00311 Penicillin and cephalosporin biosynthesis|map01110 Biosynthesis of secondary metabolites|map01501 beta-Lactam resistance	map00311 Penicillin and cephalosporin biosynthesis|map01110 Biosynthesis of secondary metabolites|map01501 beta-Lactam resistance	Biosynthesis of other secondary metabolites|Drug resistance: antimicrobial|Protein families: signaling and cellular processes	3.5.2.6 beta-lactamase; penicillinase; cephalosporinase; neutrapen; penicillin beta-lactamase; exopenicillinase; ampicillinase; penicillin amido-beta-lactamhydrolase; penicillinase I; penicillinase II; beta-lactamase I; beta-lactamase II; beta-lactamase III; beta-lactamase A; beta-lactamase B; beta-lactamase C; beta-lactamase AME I; cephalosporin-beta-lactamase; carbapenemase	R06363 penicillin hydrolase; Penicillin + H2O <=> Penicilloic acid
LG-1_g_08180	K19802	ycjG, ykfB, dgcA; L-Ala-D/L-Glu epimerase / N-acetyl-D-glutamate racemase [EC:5.1.1.20 5.1.1.25]	map00470 D-Amino acid metabolism	map00470 D-Amino acid metabolism	Metabolism of other amino acids	5.1.1.20 L-Ala-D/L-Glu epimerase; YkfB; YcjG; AEE; AE epimerase|5.1.1.25 N-acetyl-D-glutamate racemase; dgcA (gene name)	R10938 L-alanyl-D-glutamate epimerase; L-Alanyl-D-glutamate <=> L-Alanyl-L-glutamate|R13097 N-acetyl-glutamate racemase; N-Acetyl-D-glutamate <=> N-Acetyl-L-glutamate
LG-1_g_08190	K02794	manX; mannose PTS system EIIAB component [EC:2.7.1.191]	map00051 Fructose and mannose metabolism|map00520 Amino sugar and nucleotide sugar metabolism|map01100 Metabolic pathways|map02060 Phosphotransferase system (PTS)	map00051 Fructose and mannose metabolism|map00520 Amino sugar and nucleotide sugar metabolism|map01100 Metabolic pathways|map02060 Phosphotransferase system (PTS)	Carbohydrate metabolism|Membrane transport|Protein families: signaling and cellular processes	2.7.1.191 protein-Npi-phosphohistidine---D-mannose phosphotransferase; manXYZ (gene names); mannose PTS permease; EIIMan; Enzyme IIMan	R02630 protein-N(pi)-phosphohistidine:D-mannose 6-phosphotransferase; Protein N(pi)-phospho-L-histidine + D-Mannose <=> Protein histidine + D-Mannose 6-phosphate
LG-1_g_08195	K02796	manZ; mannose PTS system EIID component	map00051 Fructose and mannose metabolism|map00520 Amino sugar and nucleotide sugar metabolism|map01100 Metabolic pathways|map02060 Phosphotransferase system (PTS)	map00051 Fructose and mannose metabolism|map00520 Amino sugar and nucleotide sugar metabolism|map01100 Metabolic pathways|map02060 Phosphotransferase system (PTS)	Carbohydrate metabolism|Membrane transport|Protein families: signaling and cellular processes	-	R02630 protein-N(pi)-phosphohistidine:D-mannose 6-phosphotransferase; Protein N(pi)-phospho-L-histidine + D-Mannose <=> Protein histidine + D-Mannose 6-phosphate
LG-1_g_08200	K02795	manY; mannose PTS system EIIC component	map00051 Fructose and mannose metabolism|map00520 Amino sugar and nucleotide sugar metabolism|map01100 Metabolic pathways|map02060 Phosphotransferase system (PTS)	map00051 Fructose and mannose metabolism|map00520 Amino sugar and nucleotide sugar metabolism|map01100 Metabolic pathways|map02060 Phosphotransferase system (PTS)	Carbohydrate metabolism|Membrane transport|Protein families: signaling and cellular processes	-	R02630 protein-N(pi)-phosphohistidine:D-mannose 6-phosphotransferase; Protein N(pi)-phospho-L-histidine + D-Mannose <=> Protein histidine + D-Mannose 6-phosphate
LG-1_g_08210	K01259	pip; proline iminopeptidase [EC:3.4.11.5]	map00330 Arginine and proline metabolism|map01100 Metabolic pathways	map00330 Arginine and proline metabolism|map01100 Metabolic pathways	Amino acid metabolism|Protein families: metabolism	3.4.11.5 prolyl aminopeptidase; proline aminopeptidase; Pro-X aminopeptidase; cytosol aminopeptidase V; proline iminopeptidase	R00135 Peptide + H2O <=> L-Proline + Peptide
LG-1_g_08220	K02044	phnD; phosphonate transport system substrate-binding protein	map02010 ABC transporters	map02010 ABC transporters	Membrane transport|Protein families: signaling and cellular processes	-	-
LG-1_g_08225	K02027	ABC.MS.S; multiple sugar transport system substrate-binding protein	-	-	Protein families: signaling and cellular processes	-	-
LG-1_g_08235	K02548	menA; 1,4-dihydroxy-2-naphthoate polyprenyltransferase [EC:2.5.1.74]	map00130 Ubiquinone and other terpenoid-quinone biosynthesis|map01100 Metabolic pathways|map01110 Biosynthesis of secondary metabolites|map01240 Biosynthesis of cofactors	map00130 Ubiquinone and other terpenoid-quinone biosynthesis|map01100 Metabolic pathways|map01110 Biosynthesis of secondary metabolites|map01240 Biosynthesis of cofactors	Metabolism of cofactors and vitamins|Protein families: metabolism	2.5.1.74 1,4-dihydroxy-2-naphthoate polyprenyltransferase	R10757 all-trans-polyprenyl-diphosphate:1,4-dihydroxy-2-naphthoate polyprenyltransferase; all-trans-Polyprenyl diphosphate + 1,4-Dihydroxy-2-naphthoate <=> Demethylmenaquinol + Diphosphate + CO2
LG-1_g_08240	K16012	cydC; ATP-binding cassette, subfamily C, bacterial CydC	map02010 ABC transporters	map02010 ABC transporters	Membrane transport|Protein families: signaling and cellular processes	-	-
LG-1_g_08245	K16013	cydD; ATP-binding cassette, subfamily C, bacterial CydD	map02010 ABC transporters	map02010 ABC transporters	Membrane transport|Protein families: signaling and cellular processes	-	-
LG-1_g_08250	K00426	cydB; cytochrome bd ubiquinol oxidase subunit II [EC:7.1.1.7]	map00190 Oxidative phosphorylation|map02020 Two-component system	map00190 Oxidative phosphorylation|map02020 Two-component system	Energy metabolism|Signal transduction	7.1.1.7 quinol oxidase (electrogenic, proton-motive force generating); cydAB (gene names); appBC (gene names); cytochrome bd oxidase; cytochrome bd-I oxidase; cytochrome bd-II oxidase; ubiquinol:O2 oxidoreductase (electrogenic, non H+-transporting); ubiquinol oxidase (electrogenic, proton-motive force generating); ubiquinol oxidase (electrogenic, non H+-transporting)	R11325 ubiquinol:oxygen oxidoreductase (electrogenic, non H+-transporting); 2 Ubiquinol + Oxygen + 4 H+ <=> 2 Ubiquinone + 2 H2O + 4 H+
LG-1_g_08255	K00425	cydA; cytochrome bd ubiquinol oxidase subunit I [EC:7.1.1.7]	map00190 Oxidative phosphorylation|map02020 Two-component system	map00190 Oxidative phosphorylation|map02020 Two-component system	Energy metabolism|Signal transduction	7.1.1.7 quinol oxidase (electrogenic, proton-motive force generating); cydAB (gene names); appBC (gene names); cytochrome bd oxidase; cytochrome bd-I oxidase; cytochrome bd-II oxidase; ubiquinol:O2 oxidoreductase (electrogenic, non H+-transporting); ubiquinol oxidase (electrogenic, proton-motive force generating); ubiquinol oxidase (electrogenic, non H+-transporting)	R11325 ubiquinol:oxygen oxidoreductase (electrogenic, non H+-transporting); 2 Ubiquinol + Oxygen + 4 H+ <=> 2 Ubiquinone + 2 H2O + 4 H+
LG-1_g_08260	K02003	ABC.CD.A; putative ABC transport system ATP-binding protein	-	-	Protein families: signaling and cellular processes	-	-
LG-1_g_08260	K02004	ABC.CD.P; putative ABC transport system permease protein	-	-	Protein families: signaling and cellular processes	-	-
LG-1_g_08270	K07052	K07052; CAAX protease family protein	-	-	Protein families: metabolism	-	-
LG-1_g_08275	K08996	yagU; putative membrane protein	-	-	Poorly characterized	-	-
LG-1_g_08280	K02775	gatC, sgcC; galactitol PTS system EIIC component	map00052 Galactose metabolism|map01100 Metabolic pathways|map02060 Phosphotransferase system (PTS)	map00052 Galactose metabolism|map01100 Metabolic pathways|map02060 Phosphotransferase system (PTS)	Carbohydrate metabolism|Membrane transport|Protein families: signaling and cellular processes	-	R05570 protein-N(pi)-phosphohistidine:galactitol 1-phosphotransferase; Galactitol + Protein N(pi)-phospho-L-histidine <=> Galactitol 1-phosphate + Protein histidine
LG-1_g_08285	K02775	gatC, sgcC; galactitol PTS system EIIC component	map00052 Galactose metabolism|map01100 Metabolic pathways|map02060 Phosphotransferase system (PTS)	map00052 Galactose metabolism|map01100 Metabolic pathways|map02060 Phosphotransferase system (PTS)	Carbohydrate metabolism|Membrane transport|Protein families: signaling and cellular processes	-	R05570 protein-N(pi)-phosphohistidine:galactitol 1-phosphotransferase; Galactitol + Protein N(pi)-phospho-L-histidine <=> Galactitol 1-phosphate + Protein histidine
LG-1_g_08300	K01304	pcp; pyroglutamyl-peptidase [EC:3.4.19.3]	-	-	Protein families: metabolism	3.4.19.3 pyroglutamyl-peptidase I; 5-oxoprolyl-peptidase; pyrase; pyroglutamate aminopeptidase; pyroglutamyl aminopeptidase; L-pyroglutamyl peptide hydrolase; pyrrolidone-carboxyl peptidase; pyrrolidone-carboxylate peptidase; pyrrolidonyl peptidase; L-pyrrolidonecarboxylate peptidase; pyroglutamidase; pyrrolidonecarboxylyl peptidase	-
LG-1_g_08310	K20374	rgg3; HTH-type transcriptional regulator, SHP3-responsive repressor	map02024 Quorum sensing	map02024 Quorum sensing	Cellular community - prokaryotes|Protein families: genetic information processing	-	-
LG-1_g_08315	K20374	rgg3; HTH-type transcriptional regulator, SHP3-responsive repressor	map02024 Quorum sensing	map02024 Quorum sensing	Cellular community - prokaryotes|Protein families: genetic information processing	-	-
LG-1_g_08335	K26730	napA, nhaS3, nhaS5, gerN; Na+:H+ antiporter	-	-	Protein families: signaling and cellular processes	-	-
LG-1_g_08395	K03367	dltA; D-alanine--poly(phosphoribitol) ligase subunit 1 [EC:6.1.1.13]	map00470 D-Amino acid metabolism|map00552 Teichoic acid biosynthesis|map01100 Metabolic pathways|map01503 Cationic antimicrobial peptide (CAMP) resistance|map02020 Two-component system|map05150 Staphylococcus aureus infection	map00470 D-Amino acid metabolism|map00552 Teichoic acid biosynthesis|map01100 Metabolic pathways|map01503 Cationic antimicrobial peptide (CAMP) resistance|map02020 Two-component system|map05150 Staphylococcus aureus infection	Metabolism of other amino acids|Glycan biosynthesis and metabolism|Signal transduction|Infectious disease: bacterial|Drug resistance: antimicrobial|Protein families: signaling and cellular processes	6.1.1.13 D-alanine---poly(phosphoribitol) ligase; D-alanyl-poly(phosphoribitol) synthetase; D-alanine: membrane acceptor ligase; D-alanine-D-alanyl carrier protein ligase; D-alanine-membrane acceptor ligase; D-alanine-activating enzyme	R02718 D-alanine:poly(ribitol phosphate) ligase (AMP-forming); ATP + D-Alanine + Poly(ribitol phosphate) <=> AMP + Diphosphate + O-D-Alanyl-poly(ribitol phosphate)|R12812 ATP + D-Alanine + G13185 <=> AMP + Diphosphate + G13186|R12863 ATP + D-Alanine + alpha-Glycosylated WTA <=> AMP + Diphosphate + G13180|R12867 ATP + D-Alanine + beta-Glycosylated WTA <=> AMP + Diphosphate + G13171|R12871 ATP + D-…
LG-1_g_08400	K03739	dltB; membrane protein involved in D-alanine export	map00552 Teichoic acid biosynthesis|map01503 Cationic antimicrobial peptide (CAMP) resistance|map02020 Two-component system|map05150 Staphylococcus aureus infection	map00552 Teichoic acid biosynthesis|map01503 Cationic antimicrobial peptide (CAMP) resistance|map02020 Two-component system|map05150 Staphylococcus aureus infection	Glycan biosynthesis and metabolism|Signal transduction|Infectious disease: bacterial|Drug resistance: antimicrobial|Protein families: signaling and cellular processes	-	R12812 ATP + D-Alanine + G13185 <=> AMP + Diphosphate + G13186|R12863 ATP + D-Alanine + alpha-Glycosylated WTA <=> AMP + Diphosphate + G13180|R12867 ATP + D-Alanine + beta-Glycosylated WTA <=> AMP + Diphosphate + G13171|R12871 ATP + D-Alanine + alpha-O-GlcNAcylated WTA <=> AMP + Diphosphate + G13175|R12873 ATP + D-Alanine + beta-O-GlcNAcylated WTA <=> AMP + Diphosphate + G13177|R12875 ATP + D-Ala…
LG-1_g_08405	K14188	dltC; D-alanine--poly(phosphoribitol) ligase subunit 2 [EC:6.1.1.13]	map00470 D-Amino acid metabolism|map00552 Teichoic acid biosynthesis|map01100 Metabolic pathways|map01503 Cationic antimicrobial peptide (CAMP) resistance|map02020 Two-component system|map05150 Staphylococcus aureus infection	map00470 D-Amino acid metabolism|map00552 Teichoic acid biosynthesis|map01100 Metabolic pathways|map01503 Cationic antimicrobial peptide (CAMP) resistance|map02020 Two-component system|map05150 Staphylococcus aureus infection	Metabolism of other amino acids|Glycan biosynthesis and metabolism|Signal transduction|Infectious disease: bacterial|Drug resistance: antimicrobial|Protein families: signaling and cellular processes	6.1.1.13 D-alanine---poly(phosphoribitol) ligase; D-alanyl-poly(phosphoribitol) synthetase; D-alanine: membrane acceptor ligase; D-alanine-D-alanyl carrier protein ligase; D-alanine-membrane acceptor ligase; D-alanine-activating enzyme	R02718 D-alanine:poly(ribitol phosphate) ligase (AMP-forming); ATP + D-Alanine + Poly(ribitol phosphate) <=> AMP + Diphosphate + O-D-Alanyl-poly(ribitol phosphate)|R12812 ATP + D-Alanine + G13185 <=> AMP + Diphosphate + G13186|R12863 ATP + D-Alanine + alpha-Glycosylated WTA <=> AMP + Diphosphate + G13180|R12867 ATP + D-Alanine + beta-Glycosylated WTA <=> AMP + Diphosphate + G13171|R12871 ATP + D-…
LG-1_g_08410	K03740	dltD; D-alanine transfer protein	map00552 Teichoic acid biosynthesis|map01503 Cationic antimicrobial peptide (CAMP) resistance|map02020 Two-component system|map05150 Staphylococcus aureus infection	map00552 Teichoic acid biosynthesis|map01503 Cationic antimicrobial peptide (CAMP) resistance|map02020 Two-component system|map05150 Staphylococcus aureus infection	Glycan biosynthesis and metabolism|Signal transduction|Infectious disease: bacterial|Drug resistance: antimicrobial|Protein families: signaling and cellular processes	-	R12812 ATP + D-Alanine + G13185 <=> AMP + Diphosphate + G13186|R12863 ATP + D-Alanine + alpha-Glycosylated WTA <=> AMP + Diphosphate + G13180|R12867 ATP + D-Alanine + beta-Glycosylated WTA <=> AMP + Diphosphate + G13171|R12871 ATP + D-Alanine + alpha-O-GlcNAcylated WTA <=> AMP + Diphosphate + G13175|R12873 ATP + D-Alanine + beta-O-GlcNAcylated WTA <=> AMP + Diphosphate + G13177|R12875 ATP + D-Ala…
LG-1_g_08430	K02761	celB, chbC; cellobiose PTS system EIIC component	map00500 Starch and sucrose metabolism|map02060 Phosphotransferase system (PTS)	map00500 Starch and sucrose metabolism|map02060 Phosphotransferase system (PTS)	Carbohydrate metabolism|Membrane transport|Protein families: signaling and cellular processes	-	R11170 protein-Npi-phospho-L-histidine:N,N'-diacetylchitobiose 6'-O-phosphotransferase; Protein N(pi)-phospho-L-histidine + Chitobiose <=> Protein histidine + N,N'-Diacetylchitobiose 6'-phosphate|R11172 protein-Npi-phospho-L-histidine:cellobiose 6'-O-phosphotransferase; Protein N(pi)-phospho-L-histidine + Cellobiose <=> Protein histidine + 6-Phospho-beta-D-glucosyl-(1,4)-D-glucose
LG-1_g_08440	K03697	clpE; ATP-dependent Clp protease ATP-binding subunit ClpE	-	-	Protein families: genetic information processing	-	-
LG-1_g_08445	K03294	TC.APA; basic amino acid/polyamine antiporter, APA family	-	-	Unclassified: signaling and cellular processes	-	-
LG-1_g_08450	K21739	rclA; probable pyridine nucleotide-disulfide oxidoreductase	-	-	Unclassified: metabolism	-	-
LG-1_g_08475	K13256	psiE; protein PsiE	-	-	Poorly characterized	-	-
LG-1_g_08515	K01807	rpiA; ribose 5-phosphate isomerase A [EC:5.3.1.6]	map00030 Pentose phosphate pathway|map00710 Carbon fixation in photosynthetic organisms|map01100 Metabolic pathways|map01110 Biosynthesis of secondary metabolites|map01120 Microbial metabolism in diverse environments|map01200 Carbon metabolism|map01230 Biosynthesis of amino acids	map00030 Pentose phosphate pathway|map00710 Carbon fixation in photosynthetic organisms|map01100 Metabolic pathways|map01110 Biosynthesis of secondary metabolites|map01120 Microbial metabolism in diverse environments|map01200 Carbon metabolism|map01230 Biosynthesis of amino acids	Carbohydrate metabolism|Energy metabolism	5.3.1.6 ribose-5-phosphate isomerase; phosphopentosisomerase; phosphoriboisomerase; ribose phosphate isomerase; 5-phosphoribose isomerase; D-ribose 5-phosphate isomerase; D-ribose-5-phosphate ketol-isomerase	R01056 D-ribose-5-phosphate aldose-ketose-isomerase; D-Ribose 5-phosphate <=> D-Ribulose 5-phosphate
LG-1_g_08525	K00016	LDH, ldh; L-lactate dehydrogenase [EC:1.1.1.27]	map00010 Glycolysis / Gluconeogenesis|map00270 Cysteine and methionine metabolism|map00620 Pyruvate metabolism|map00640 Propanoate metabolism|map01100 Metabolic pathways|map01110 Biosynthesis of secondary metabolites|map01120 Microbial metabolism in diverse environments|map04066 HIF-1 signaling pathway|map04922 Glucagon signaling pathway|map05230 Central carbon metabolism in cancer	map00010 Glycolysis / Gluconeogenesis|map00270 Cysteine and methionine metabolism|map00620 Pyruvate metabolism|map00640 Propanoate metabolism|map01100 Metabolic pathways|map01110 Biosynthesis of secondary metabolites|map01120 Microbial metabolism in diverse environments|map04066 HIF-1 signaling pathway|map04922 Glucagon signaling pathway|map05230 Central carbon metabolism in cancer	Carbohydrate metabolism|Amino acid metabolism|Signal transduction|Endocrine system|Cancer: overview|Protein families: signaling and cellular processes	1.1.1.27 L-lactate dehydrogenase; lactic acid dehydrogenase; L(+)-nLDH; L-(+)-lactate dehydrogenase; L-lactic dehydrogenase; L-lactic acid dehydrogenase; lactate dehydrogenase; lactate dehydrogenase NAD+-dependent; lactic dehydrogenase; NAD+-lactate dehydrogenase	R00703 (S)-lactate:NAD+ oxidoreductase; (S)-Lactate + NAD+ <=> Pyruvate + NADH + H+|R01000 2-hydroxybutyrate:NAD+ oxidoreductase; 2-Hydroxybutanoic acid + NAD+ <=> 2-Oxobutanoate + NADH + H+|R03104 3-mercaptolactate:NAD+ oxidoreductase; 3-Mercaptolactate + NAD+ <=> Mercaptopyruvate + NADH + H+
LG-1_g_08550	K24967	nagR; GntR family transcriptional regulator, N-acetylglucosamine utilization regulator	-	-	Protein families: genetic information processing	-	-
LG-1_g_08555	K00980	tagD; glycerol-3-phosphate cytidylyltransferase [EC:2.7.7.39]	map00564 Glycerophospholipid metabolism	map00564 Glycerophospholipid metabolism	Lipid metabolism	2.7.7.39 glycerol-3-phosphate cytidylyltransferase; CDP-glycerol pyrophosphorylase; cytidine diphosphoglycerol pyrophosphorylase; cytidine diphosphate glycerol pyrophosphorylase; CTP:glycerol 3-phosphate cytidylyltransferase; Gro-PCT; tagD (gene name); tarD (gene name)	R00856 CTP:sn-glycerol-3-phosphate cytidylyltransferase; CTP + sn-Glycerol 3-phosphate <=> Diphosphate + CDP-glycerol
LG-1_g_08560	K05946	tagA, tarA; N-acetylglucosaminyldiphosphoundecaprenol N-acetyl-beta-D-mannosaminyltransferase [EC:2.4.1.187]	map00552 Teichoic acid biosynthesis	map00552 Teichoic acid biosynthesis	Glycan biosynthesis and metabolism|Protein families: metabolism	2.4.1.187 N-acetylglucosaminyldiphosphoundecaprenol N-acetyl-beta-D-mannosaminyltransferase; uridine diphosphoacetyl-mannosamineacetylglucosaminylpyrophosphorylundecaprenol acetylmannosaminyltransferase; N-acetylmannosaminyltransferase; UDP-N-acetylmannosamine:N-acetylglucosaminyl diphosphorylundecaprenol N-acetylmannosaminyltransferase; UDP-N-acetyl-D-mannosamine:N-acetyl-beta-D-glucosaminyldiph…	R05566 UDP-N-acetyl-alpha-D-mannosamine:N-acetyl-alpha-D-glucosaminyldiphospho-ditrans,octacis-undecaprenol 4-beta-N-acetylmannosaminyltransferase (configuration-inverting); UDP-N-acetyl-D-mannosamine + N-Acetyl-D-glucosaminyldiphosphoundecaprenol <=> UDP + N-Acetyl-beta-D-mannosaminyl-1,4-N-acetyl-D-glucosaminyldiphosphoundecaprenol|R06129 UDP-N-acetyl-D-mannosamine + N-Acetyl-alpha-D-glucosamin…
LG-1_g_08565	K00754	bshA; L-malate glycosyltransferase [EC:2.4.1.-]	-	-	Unclassified: metabolism	-	-
LG-1_g_08575	K00763	pncB, NAPRT1; nicotinate phosphoribosyltransferase [EC:6.3.4.21]	map00760 Nicotinate and nicotinamide metabolism|map01100 Metabolic pathways|map01240 Biosynthesis of cofactors	map00760 Nicotinate and nicotinamide metabolism|map01100 Metabolic pathways|map01240 Biosynthesis of cofactors	Metabolism of cofactors and vitamins	6.3.4.21 nicotinate phosphoribosyltransferase; niacin ribonucleotidase; nicotinic acid mononucleotide glycohydrolase; nicotinic acid mononucleotide pyrophosphorylase; nicotinic acid phosphoribosyltransferase; nicotinate-nucleotide:diphosphate phospho-alpha-D-ribosyltransferase	R01724 5-phospho-alpha-D-ribose 1-diphosphate:nicotinate ligase (ADP, diphosphate-forming); Nicotinate D-ribonucleotide + Diphosphate + ADP + Orthophosphate <=> Nicotinate + 5-Phospho-alpha-D-ribose 1-diphosphate + ATP + H2O + H+
LG-1_g_08580	K01916	nadE; NAD+ synthase [EC:6.3.1.5]	map00760 Nicotinate and nicotinamide metabolism|map01100 Metabolic pathways|map01240 Biosynthesis of cofactors	map00760 Nicotinate and nicotinamide metabolism|map01100 Metabolic pathways|map01240 Biosynthesis of cofactors	Metabolism of cofactors and vitamins	6.3.1.5 NAD+ synthase; NAD synthetase; NAD synthase; nicotinamide adenine dinucleotide synthetase; diphosphopyridine nucleotide synthetase	R00189 deamido-NAD+:ammonia ligase (AMP-forming); ATP + Deamino-NAD+ + Ammonia <=> AMP + Diphosphate + NAD+
LG-1_g_08585	K01537	ATP2C; P-type Ca2+ transporter type 2C [EC:7.2.2.10]	-	-	Unclassified: metabolism	7.2.2.10 P-type Ca2+ transporter; sarcoplasmic reticulum ATPase; sarco(endo)plasmic reticulum Ca2+-ATPase; calcium pump; Ca2+-pumping ATPase; plasma membrane Ca-ATPase; Ca2+-transporting ATPaseP-	-
LG-1_g_08615	K03095	sprL; SprT-like protein	-	-	Poorly characterized	-	-
LG-1_g_08635	K03657	uvrD, pcrA; ATP-dependent DNA helicase UvrD/PcrA [EC:5.6.2.4]	map03420 Nucleotide excision repair|map03430 Mismatch repair	map03420 Nucleotide excision repair|map03430 Mismatch repair	Replication and repair|Protein families: genetic information processing	5.6.2.4 DNA 3'-5' helicase; uvrD (gene name); rep (gene name); RECQ (gene name); MER3 (gene name); Holliday junction DNA helicase	-
LG-1_g_08640	K01972	E6.5.1.2, ligA, ligB; DNA ligase (NAD+) [EC:6.5.1.2]	map03030 DNA replication|map03410 Base excision repair|map03420 Nucleotide excision repair|map03430 Mismatch repair	map03030 DNA replication|map03410 Base excision repair|map03420 Nucleotide excision repair|map03430 Mismatch repair	Replication and repair|Protein families: genetic information processing	6.5.1.2 DNA ligase (NAD+); polydeoxyribonucleotide synthase (NAD+); polynucleotide ligase (NAD+); DNA repair enzyme (ambiguous); DNA joinase (ambiguous); polynucleotide synthetase (nicotinamide adenine dinucleotide); deoxyribonucleic-joining enzyme (ambiguous); deoxyribonucleic ligase (ambiguous); deoxyribonucleic repair enzyme (ambiguous); deoxyribonucleic joinase (ambiguous); DNA ligase (ambigu…	R00382 (deoxyribonucleotide)n:5'-phospho-(deoxyribonucleotide)m ligase (AMP-forming, NMN-forming); NAD+ + DNA(n) + 5'-Phospho-DNA(m) <=> AMP + Nicotinamide D-ribonucleotide + DNA(n+m)
LG-1_g_08650	K02435	gatC, GATC; aspartyl-tRNA(Asn)/glutamyl-tRNA(Gln) amidotransferase subunit C [EC:6.3.5.6 6.3.5.7]	map00970 Aminoacyl-tRNA biosynthesis|map01100 Metabolic pathways	map00970 Aminoacyl-tRNA biosynthesis|map01100 Metabolic pathways	Translation|Protein families: genetic information processing	6.3.5.6 asparaginyl-tRNA synthase (glutamine-hydrolysing); Asp-AdT; Asp-tRNAAsn amidotransferase; aspartyl-tRNAAsn amidotransferase; Asn-tRNAAsn:L-glutamine amido-ligase (ADP-forming); aspartyl-tRNAAsn:L-glutamine amido-ligase (ADP-forming); GatCAB|6.3.5.7 glutaminyl-tRNA synthase (glutamine-hydrolysing); Glu-AdT; Glu-tRNAGln amidotransferase; glutamyl-tRNAGln amidotransferase; Glu-tRNAGln:L-glut…	R03905 Glu-tRNA(Gln):L-glutamine amido-ligase (ADP-forming); Glutaminyl-tRNA + L-Glutamate + Orthophosphate + ADP <=> L-Glutamyl-tRNA(Gln) + L-Glutamine + ATP + H2O|R04212 Asp-tRNA(Asn):L-glutamine amido-ligase (ADP-forming); L-Asparaginyl-tRNA(Asn) + L-Glutamate + Orthophosphate + ADP <=> L-Aspartyl-tRNA(Asn) + L-Glutamine + ATP + H2O
LG-1_g_08655	K02433	gatA, QRSL1; aspartyl-tRNA(Asn)/glutamyl-tRNA(Gln) amidotransferase subunit A [EC:6.3.5.6 6.3.5.7]	map00970 Aminoacyl-tRNA biosynthesis|map01100 Metabolic pathways	map00970 Aminoacyl-tRNA biosynthesis|map01100 Metabolic pathways	Translation|Protein families: genetic information processing	6.3.5.6 asparaginyl-tRNA synthase (glutamine-hydrolysing); Asp-AdT; Asp-tRNAAsn amidotransferase; aspartyl-tRNAAsn amidotransferase; Asn-tRNAAsn:L-glutamine amido-ligase (ADP-forming); aspartyl-tRNAAsn:L-glutamine amido-ligase (ADP-forming); GatCAB|6.3.5.7 glutaminyl-tRNA synthase (glutamine-hydrolysing); Glu-AdT; Glu-tRNAGln amidotransferase; glutamyl-tRNAGln amidotransferase; Glu-tRNAGln:L-glut…	R03905 Glu-tRNA(Gln):L-glutamine amido-ligase (ADP-forming); Glutaminyl-tRNA + L-Glutamate + Orthophosphate + ADP <=> L-Glutamyl-tRNA(Gln) + L-Glutamine + ATP + H2O|R04212 Asp-tRNA(Asn):L-glutamine amido-ligase (ADP-forming); L-Asparaginyl-tRNA(Asn) + L-Glutamate + Orthophosphate + ADP <=> L-Aspartyl-tRNA(Asn) + L-Glutamine + ATP + H2O
LG-1_g_08660	K02434	gatB, PET112; aspartyl-tRNA(Asn)/glutamyl-tRNA(Gln) amidotransferase subunit B [EC:6.3.5.6 6.3.5.7]	map00970 Aminoacyl-tRNA biosynthesis|map01100 Metabolic pathways	map00970 Aminoacyl-tRNA biosynthesis|map01100 Metabolic pathways	Translation|Protein families: genetic information processing	6.3.5.6 asparaginyl-tRNA synthase (glutamine-hydrolysing); Asp-AdT; Asp-tRNAAsn amidotransferase; aspartyl-tRNAAsn amidotransferase; Asn-tRNAAsn:L-glutamine amido-ligase (ADP-forming); aspartyl-tRNAAsn:L-glutamine amido-ligase (ADP-forming); GatCAB|6.3.5.7 glutaminyl-tRNA synthase (glutamine-hydrolysing); Glu-AdT; Glu-tRNAGln amidotransferase; glutamyl-tRNAGln amidotransferase; Glu-tRNAGln:L-glut…	R03905 Glu-tRNA(Gln):L-glutamine amido-ligase (ADP-forming); Glutaminyl-tRNA + L-Glutamate + Orthophosphate + ADP <=> L-Glutamyl-tRNA(Gln) + L-Glutamine + ATP + H2O|R04212 Asp-tRNA(Asn):L-glutamine amido-ligase (ADP-forming); L-Asparaginyl-tRNA(Asn) + L-Glutamate + Orthophosphate + ADP <=> L-Aspartyl-tRNA(Asn) + L-Glutamine + ATP + H2O
LG-1_g_08665	K07029	dagK; diacylglycerol kinase (ATP) [EC:2.7.1.107]	map00561 Glycerolipid metabolism|map00564 Glycerophospholipid metabolism|map01100 Metabolic pathways|map01110 Biosynthesis of secondary metabolites	map00561 Glycerolipid metabolism|map00564 Glycerophospholipid metabolism|map01100 Metabolic pathways|map01110 Biosynthesis of secondary metabolites	Lipid metabolism	2.7.1.107 diacylglycerol kinase (ATP); diglyceride kinase (ambiguous); 1,2-diacylglycerol kinase (phosphorylating) (ambiguous); 1,2-diacylglycerol kinase (ambiguous); sn-1,2-diacylglycerol kinase (ambiguous); DG kinase (ambiguous); DGK (ambiguous); ATP:diacylglycerol phosphotransferase; arachidonoyl-specific diacylglycerol kinase; diacylglycerol:ATP kinase; ATP:1,2-diacylglycerol 3-phosphotransfe…	R02240 ATP:1,2-diacylglycerol 3-phosphotransferase; ATP + 1,2-Diacyl-sn-glycerol <=> ADP + Phosphatidate
LG-1_g_08685	K12268	asp1; accessory secretory protein Asp1	-	-	Protein families: signaling and cellular processes	-	-
LG-1_g_08690	K12268	asp1; accessory secretory protein Asp1	-	-	Protein families: signaling and cellular processes	-	-
LG-1_g_08695	K12269	asp2; accessory secretory protein Asp2	-	-	Protein families: signaling and cellular processes	-	-
LG-1_g_08700	K12269	asp2; accessory secretory protein Asp2	-	-	Protein families: signaling and cellular processes	-	-
LG-1_g_08705	K12270	asp3; accessory secretory protein Asp3	-	-	Protein families: signaling and cellular processes	-	-
LG-1_g_08710	K03070	secA; preprotein translocase subunit SecA [EC:7.4.2.8]	map02024 Quorum sensing|map03060 Protein export|map03070 Bacterial secretion system	map02024 Quorum sensing|map03060 Protein export|map03070 Bacterial secretion system	Folding, sorting and degradation|Membrane transport|Cellular community - prokaryotes|Protein families: signaling and cellular processes	7.4.2.8 protein-secreting ATPase	-
LG-1_g_08735	K03817	rimL; ribosomal-protein-serine acetyltransferase [EC:2.3.1.-]	-	-	Protein families: genetic information processing	-	-
LG-1_g_08740	K00657	speG, SAT; diamine N-acetyltransferase [EC:2.3.1.57]	map00330 Arginine and proline metabolism|map01100 Metabolic pathways|map04216 Ferroptosis	map00330 Arginine and proline metabolism|map01100 Metabolic pathways|map04216 Ferroptosis	Amino acid metabolism|Cell growth and death	2.3.1.57 diamine N-acetyltransferase; spermidine acetyltransferase; putrescine acetyltransferase; putrescine (diamine)-acetylating enzyme; diamine acetyltransferase; spermidine/spermine N1-acetyltransferase; spermidine N1-acetyltransferase; acetyl-coenzyme A-1,4-diaminobutane N-acetyltransferase; putrescine acetylase; putrescine N-acetyltransferase	R01154 acetyl-CoA:putrescine N-acetyltransferase; Acetyl-CoA + Putrescine <=> CoA + N-Acetylputrescine
[truncated: 153 more rows]
